# Supplementary material for: 3-(4-{3,3,4,4,5,5-Hexafluoro-2-[5-(3-methoxy­phen­yl)-2-methyl-3-thien­yl]cyclo­pent-1-en­yl}-5-methyl-2-thien­yl)benzonitrile
Source: Acta Crystallogr Sect E Struct Rep Online. 2009 Sep 5;65(Pt 10):o2352. doi: 10.1107/S1600536809034771 (PMC2970449; doi:10.1107/S1600536809034771)
Supplement: Supplementary file 1 [file e-65-o2352-sup1.cif]

##############################################################################
###                                                                        ###
###        Electronic paper (Acta Crystallographica Section E)             ###
###                                                                        ###
##############################################################################
#                                                                            #
# This CIF contains the data in a paper accepted for publication in Acta     #
# Crystallographica Section E. It conforms to the requirements of Notes      #
# for Authors for Section E, and has been peer reviewed under the auspices   #
# of the IUCr Commission on Journals.                                        #
#                                                                            #
# Full details of the Crystallographic Information File format               #
# are given in the paper "The Crystallographic Information File (CIF):       #
# a New Standard Archive File for Crystallography" by S. R. Hall, F. H.      #
# Allen and I. D. Brown [Acta Cryst. (1991), A47, 655-685].                  #
#                                                                            #
# The current version of the core CIF dictionary is obtainable from          #
# ftp://ftp.iucr.org/pub/cif_core.dic. The current version number is 2.4.    #
#                                                                            #
# Software is freely available for graphical display of the structure(s) in  #
# this CIF.  For information consult the CIF home page http://www.iucr.org/  #
# cif/home.html                                                              #
#                                                                            #
# This file may be used for bona fide research purposes within the           #
# scientific community so long as proper attribution is given to the journal # 
# article from which it was obtained.                                        #
#                                                                            #
##############################################################################
                                             
data_I
_audit_creation_method     SHELXL-97
_chemical_name_systematic
;
3-(4-{3,3,4,4,5,5-Hexafluoro-2-[5-(3-methoxyphenyl)-2-methyl-3-
thienyl]cyclopent-1-enyl}-5-methyl-2-thienyl)benzonitrile
;
_chemical_name_common     ?
_chemical_formula_moiety     'C29 H19 F6 N O S2'
_chemical_formula_sum     'C29 H19 F6 N O S2'
_chemical_formula_iupac     'C29 H19 F6 N O S2'
_chemical_formula_weight     575.57
_chemical_melting_point     ?
_symmetry_cell_setting     Triclinic
_symmetry_space_group_name_H-M     'P -1'
loop_
    _symmetry_equiv_pos_as_xyz
    'x, y, z'
    '-x, -y, -z'
_cell_length_a     8.6134(11)
_cell_length_b     11.5938(15)
_cell_length_c     14.5281(19)
_cell_angle_alpha     68.346(2)
_cell_angle_beta     88.783(2)
_cell_angle_gamma     82.158(2)
_cell_volume     1335.1(3)
_cell_formula_units_Z     2
_cell_measurement_reflns_used     1963
_cell_measurement_theta_min     2.39
_cell_measurement_theta_max     21.82
_cell_measurement_temperature     296(2)
_exptl_crystal_description     block
_exptl_crystal_colour     colourless
_exptl_crystal_size_max     0.15
_exptl_crystal_size_mid     0.13
_exptl_crystal_size_min     0.10
_exptl_crystal_density_diffrn     1.432
_exptl_crystal_density_meas     ?
_exptl_crystal_density_method     'not measured'
_exptl_crystal_F_000     588
_exptl_absorpt_coefficient_mu     0.265
_exptl_absorpt_correction_type     multi-scan
_exptl_absorpt_process_details     '(<i>SADABS</i>; Sheldrick, 1996)'
_exptl_absorpt_correction_T_min     0.9613
_exptl_absorpt_correction_T_max     0.9740
_exptl_special_details
;
;
_diffrn_ambient_temperature     296(2)
_diffrn_radiation_type     MoK\a
_diffrn_radiation_wavelength     0.71073
_diffrn_radiation_source     'fine-focus sealed tube'
_diffrn_radiation_monochromator     graphite
_diffrn_measurement_device_type     'Bruker SMART CCD area-detector'
_diffrn_measurement_method     '\f and \w'
_diffrn_detector_area_resol_mean     ?
_diffrn_reflns_number     10275
_diffrn_reflns_av_R_equivalents     0.0292
_diffrn_reflns_av_sigmaI/netI     0.0497
_diffrn_reflns_theta_min     2.39
_diffrn_reflns_theta_max     25.50
_diffrn_reflns_theta_full     25.50
_diffrn_measured_fraction_theta_max     0.994
_diffrn_measured_fraction_theta_full     0.994
_diffrn_reflns_limit_h_min     -10
_diffrn_reflns_limit_h_max     10
_diffrn_reflns_limit_k_min     -14
_diffrn_reflns_limit_k_max     14
_diffrn_reflns_limit_l_min     -17
_diffrn_reflns_limit_l_max     17
_diffrn_standards_number     ?
_diffrn_standards_interval_count     ?
_diffrn_standards_interval_time     ?
_diffrn_standards_decay_%     ?
_refine_special_details
;
 Refinement of F^2^ against ALL reflections.  The weighted R-factor wR and
 goodness of fit S are based on F^2^, conventional R-factors R are based
 on F, with F set to zero for negative F^2^. The threshold expression of
 F^2^ > 2sigma(F^2^) is used only for calculating R-factors(gt) etc. and is
 not relevant to the choice of reflections for refinement.  R-factors based
 on F^2^ are statistically about twice as large as those based on F, and R-
 factors based on ALL data will be even larger.
;
_reflns_number_total     4948
_reflns_number_gt     3155
_reflns_threshold_expression     I>2\s(I)
_refine_ls_structure_factor_coef     Fsqd
_refine_ls_matrix_type     full
_refine_ls_R_factor_all     0.0869
_refine_ls_R_factor_gt     0.0485
_refine_ls_wR_factor_gt     0.1072
_refine_ls_wR_factor_ref     0.1265
_refine_ls_goodness_of_fit_ref     1.027
_refine_ls_restrained_S_all     1.028
_refine_ls_number_reflns     4948
_refine_ls_number_parameters     383
_refine_ls_number_restraints     16
_refine_ls_hydrogen_treatment     constr
_refine_ls_weighting_scheme     calc
_refine_ls_weighting_details
         'calc w=1/[\s^2^(Fo^2^)+(0.0556P)^2^+0.1414P] where P=(Fo^2^+2Fc^2^)/3'
_atom_sites_solution_hydrogens     geom
_atom_sites_solution_primary     direct
_atom_sites_solution_secondary     difmap
_refine_ls_shift/su_max     0.000
_refine_ls_shift/su_mean     0.000
_refine_diff_density_max     0.301
_refine_diff_density_min     -0.225
_refine_ls_extinction_method     none
_refine_ls_extinction_coef     ?
loop_
    _atom_type_symbol
    _atom_type_description
    _atom_type_scat_dispersion_real
    _atom_type_scat_dispersion_imag
    _atom_type_scat_source
    'C' 'C' 0.0033 0.0016
                         'International Tables Vol C Tables 4.2.6.8 and 6.1.1.4'
    'H' 'H' 0.0000 0.0000
                         'International Tables Vol C Tables 4.2.6.8 and 6.1.1.4'
    'N' 'N' 0.0061 0.0033
                         'International Tables Vol C Tables 4.2.6.8 and 6.1.1.4'
    'O' 'O' 0.0106 0.0060
                         'International Tables Vol C Tables 4.2.6.8 and 6.1.1.4'
    'F' 'F' 0.0171 0.0103
                         'International Tables Vol C Tables 4.2.6.8 and 6.1.1.4'
    'S' 'S' 0.1246 0.1234
                         'International Tables Vol C Tables 4.2.6.8 and 6.1.1.4'
_computing_data_collection     'SMART (Bruker, 1997)'
_computing_cell_refinement     'SAINT (Bruker, 1997)'
_computing_data_reduction     'SAINT (Bruker, 1997)'
_computing_structure_solution     'SHELXS97 (Sheldrick, 2008)'
_computing_structure_refinement     'SHELXL97 (Sheldrick, 2008)'
_computing_molecular_graphics     'SHELXTL (Sheldrick, 2008)'
_computing_publication_material     'SHELXTL (Sheldrick, 2008)'
loop_
    _atom_site_type_symbol
    _atom_site_label
    _atom_site_fract_x
    _atom_site_fract_y
    _atom_site_fract_z
    _atom_site_U_iso_or_equiv
    _atom_site_adp_type
    _atom_site_calc_flag
    _atom_site_refinement_flags
    _atom_site_occupancy
    _atom_site_disorder_assembly
    _atom_site_disorder_group
    C C2 0.8607(7) 0.8219(8) 0.1970(5) 0.0616(8) Uani d PD 0.751(4) A 1
    C C3 0.9550(6) 0.8673(5) 0.2620(5) 0.0653(13) Uani d PD 0.751(4) A 1
    C C4 0.8293(11) 0.9522(4) 0.2991(4) 0.0510(14) Uani d PD 0.751(4) A 1
    F F1 0.9173(6) 0.7019(6) 0.2107(4) 0.0911(14) Uani d PD 0.751(4) A 1
    F F2 0.8822(6) 0.8920(4) 0.1004(4) 0.0963(15) Uani d PD 0.751(4) A 1
    F F3 1.0171(4) 0.7695(3) 0.3431(2) 0.1018(11) Uani d PD 0.751(4) A 1
    F F4 1.0726(3) 0.9286(4) 0.2184(3) 0.0965(11) Uani d PD 0.751(4) A 1
    F F5 0.8628(3) 0.9419(3) 0.3914(2) 0.0814(9) Uani d PD 0.751(4) A 1
    F F6 0.8338(4) 1.0749(3) 0.2401(2) 0.0802(11) Uani d PD 0.751(4) A 1
    C C2' 0.8610(15) 0.822(2) 0.1990(15) 0.0616(8) Uani d PD 0.249(4) A 2
    C C3' 0.9453(17) 0.9039(17) 0.2351(15) 0.0653(13) Uani d PD 0.249(4) A 2
    C C4' 0.848(4) 0.9271(15) 0.2995(13) 0.0510(14) Uani d PD 0.249(4) A 2
    F F1' 0.904(2) 0.700(2) 0.2492(14) 0.0911(14) Uani d PD 0.249(4) A 2
    F F2' 0.877(2) 0.8315(16) 0.1047(14) 0.0963(15) Uani d PD 0.249(4) A 2
    F F3' 1.0853(14) 0.8369(11) 0.2718(9) 0.1018(11) Uani d PD 0.249(4) A 2
    F F4' 0.9731(9) 0.9989(10) 0.1527(8) 0.0965(11) Uani d PD 0.249(4) A 2
    F F5' 0.8899(11) 0.8652(10) 0.3949(8) 0.0814(9) Uani d PD 0.249(4) A 2
    F F6' 0.8456(16) 1.0469(13) 0.2921(9) 0.0802(11) Uani d PD 0.249(4) A 2
    C C1 0.6932(3) 0.8443(2) 0.2242(2) 0.0474(7) Uani d D 1 . .
    C C5 0.6795(3) 0.9091(2) 0.28436(19) 0.0460(7) Uani d D 1 A .
    C C6 0.4380(3) 0.8805(2) 0.13185(19) 0.0451(6) Uani d . 1 . .
    C C7 0.5704(3) 0.8033(2) 0.1798(2) 0.0461(7) Uani d . 1 A .
    C C8 0.5748(3) 0.6789(3) 0.1826(2) 0.0516(7) Uani d . 1 . .
    H H8 0.6580 0.6159 0.2111 0.062 Uiso calc R 1 A .
    C C9 0.4467(3) 0.6608(2) 0.1399(2) 0.0482(7) Uani d . 1 A .
    C C10 0.3912(3) 1.0166(2) 0.1107(2) 0.0545(7) Uani d . 1 A .
    H H10A 0.3333 1.0270 0.1650 0.082 Uiso calc R 1 . .
    H H10B 0.3269 1.0533 0.0511 0.082 Uiso calc R 1 . .
    H H10C 0.4834 1.0571 0.1024 0.082 Uiso calc R 1 . .
    C C11 0.4066(4) 0.5459(3) 0.1315(2) 0.0520(7) Uani d . 1 . .
    C C12 0.2517(4) 0.5282(3) 0.1271(2) 0.0593(8) Uani d . 1 A .
    H H12 0.1722 0.5894 0.1304 0.071 Uiso calc R 1 . .
    C C13 0.2130(4) 0.4207(3) 0.1178(2) 0.0673(9) Uani d . 1 . .
    C C14 0.3297(5) 0.3315(3) 0.1111(2) 0.0739(10) Uani d . 1 A .
    H H14 0.3046 0.2602 0.1029 0.089 Uiso calc R 1 . .
    C C15 0.4834(5) 0.3476(3) 0.1163(2) 0.0688(9) Uani d . 1 . .
    H H15 0.5620 0.2861 0.1126 0.083 Uiso calc R 1 A .
    C C16 0.5244(4) 0.4538(3) 0.1270(2) 0.0620(8) Uani d . 1 A .
    H H16 0.6293 0.4631 0.1310 0.074 Uiso calc R 1 . .
    C C17 0.0082(6) 0.3090(4) 0.1022(4) 0.1315(19) Uani d . 1 . .
    H H17A 0.0523 0.3022 0.0429 0.197 Uiso calc R 1 A .
    H H17B -0.1042 0.3193 0.0965 0.197 Uiso calc R 1 . .
    H H17C 0.0442 0.2343 0.1580 0.197 Uiso calc R 1 . .
    C C18 0.4268(3) 0.8736(3) 0.37482(19) 0.0480(7) Uani d . 1 A .
    C C19 0.5397(3) 0.9477(2) 0.33159(19) 0.0452(7) Uani d . 1 . .
    C C20 0.5058(3) 1.0699(3) 0.33379(19) 0.0480(7) Uani d . 1 A .
    H H20 0.5720 1.1306 0.3087 0.058 Uiso calc R 1 . .
    C C21 0.3672(3) 1.0900(3) 0.3761(2) 0.0503(7) Uani d . 1 . .
    C C22 0.4206(4) 0.7390(3) 0.3910(2) 0.0602(8) Uani d . 1 . .
    H H22A 0.3639 0.7343 0.3366 0.090 Uiso calc R 1 A .
    H H22B 0.3687 0.7003 0.4515 0.090 Uiso calc R 1 . .
    H H22C 0.5253 0.6962 0.3951 0.090 Uiso calc R 1 . .
    C C23 0.2932(3) 1.2076(3) 0.38317(19) 0.0511(7) Uani d . 1 A .
    C C24 0.1306(4) 1.2368(3) 0.3827(2) 0.0610(8) Uani d . 1 . .
    H H24 0.0666 1.1797 0.3799 0.073 Uiso calc R 1 A .
    C C25 0.0641(4) 1.3508(3) 0.3865(2) 0.0698(9) Uani d . 1 A .
    C C26 0.1566(5) 1.4367(3) 0.3904(2) 0.0796(10) Uani d . 1 . .
    H H26 0.1110 1.5126 0.3935 0.095 Uiso calc R 1 A .
    C C27 0.3175(5) 1.4096(3) 0.3896(3) 0.0760(10) Uani d . 1 A .
    H H27 0.3805 1.4679 0.3912 0.091 Uiso calc R 1 . .
    C C28 0.3851(4) 1.2964(3) 0.3863(2) 0.0619(8) Uani d . 1 . .
    H H28 0.4937 1.2789 0.3863 0.074 Uiso calc R 1 A .
    C C29 -0.1043(5) 1.3799(4) 0.3840(3) 0.0919(13) Uani d . 1 . .
    N N1 -0.2356(4) 1.4047(4) 0.3815(3) 0.1329(16) Uani d . 1 A .
    O O1 0.0558(3) 0.4145(2) 0.1161(2) 0.0975(9) Uani d . 1 A .
    S S1 0.32016(9) 0.79945(7) 0.09174(5) 0.0523(2) Uani d . 1 A .
    S S2 0.28003(9) 0.95549(7) 0.41707(6) 0.0570(2) Uani d . 1 A .
loop_
    _atom_site_aniso_label
    _atom_site_aniso_U_11
    _atom_site_aniso_U_22
    _atom_site_aniso_U_33
    _atom_site_aniso_U_12
    _atom_site_aniso_U_13
    _atom_site_aniso_U_23
    C2 0.0492(19) 0.066(2) 0.075(2) 0.0006(16) 0.0011(16) -0.0354(18)
    C3 0.036(2) 0.067(4) 0.096(5) 0.000(2) -0.005(2) -0.035(3)
    C4 0.048(3) 0.050(3) 0.063(2) -0.008(3) 0.0055(16) -0.0309(19)
    F1 0.0546(17) 0.0930(16) 0.155(5) 0.0099(12) 0.006(3) -0.087(3)
    F2 0.0647(14) 0.153(5) 0.0747(16) -0.029(3) 0.0199(11) -0.042(3)
    F3 0.092(2) 0.095(2) 0.114(3) 0.0270(18) -0.0439(19) -0.045(2)
    F4 0.0457(17) 0.140(3) 0.145(3) -0.0392(19) 0.0381(17) -0.093(2)
    F5 0.0607(16) 0.130(3) 0.0804(16) -0.0208(19) -0.0012(12) -0.067(2)
    F6 0.0650(15) 0.057(2) 0.115(3) -0.0247(14) 0.024(2) -0.023(2)
    C2' 0.0492(19) 0.066(2) 0.075(2) 0.0006(16) 0.0011(16) -0.0354(18)
    C3' 0.036(2) 0.067(4) 0.096(5) 0.000(2) -0.005(2) -0.035(3)
    C4' 0.048(3) 0.050(3) 0.063(2) -0.008(3) 0.0055(16) -0.0309(19)
    F1' 0.0546(17) 0.0930(16) 0.155(5) 0.0099(12) 0.006(3) -0.087(3)
    F2' 0.0647(14) 0.153(5) 0.0747(16) -0.029(3) 0.0199(11) -0.042(3)
    F3' 0.092(2) 0.095(2) 0.114(3) 0.0270(18) -0.0439(19) -0.045(2)
    F4' 0.0457(17) 0.140(3) 0.145(3) -0.0392(19) 0.0381(17) -0.093(2)
    F5' 0.0607(16) 0.130(3) 0.0804(16) -0.0208(19) -0.0012(12) -0.067(2)
    F6' 0.0650(15) 0.057(2) 0.115(3) -0.0247(14) 0.024(2) -0.023(2)
    C1 0.0408(16) 0.0449(16) 0.0557(17) -0.0031(13) 0.0014(13) -0.0187(14)
    C5 0.0428(16) 0.0451(15) 0.0501(16) -0.0076(12) 0.0010(13) -0.0170(13)
    C6 0.0476(16) 0.0459(16) 0.0465(16) -0.0076(13) 0.0049(13) -0.0224(13)
    C7 0.0415(16) 0.0491(16) 0.0538(17) -0.0065(13) 0.0037(13) -0.0261(14)
    C8 0.0479(17) 0.0475(17) 0.0603(18) 0.0008(13) -0.0026(14) -0.0231(14)
    C9 0.0516(17) 0.0431(15) 0.0531(17) -0.0030(13) 0.0019(13) -0.0226(13)
    C10 0.0567(18) 0.0443(16) 0.0621(19) -0.0028(14) -0.0032(14) -0.0205(14)
    C11 0.066(2) 0.0456(16) 0.0459(16) -0.0046(15) -0.0030(14) -0.0198(13)
    C12 0.068(2) 0.0485(17) 0.0628(19) -0.0063(15) -0.0068(16) -0.0218(15)
    C13 0.087(3) 0.0470(18) 0.068(2) -0.0173(18) -0.0074(18) -0.0186(16)
    C14 0.115(3) 0.0417(18) 0.069(2) -0.018(2) -0.003(2) -0.0227(16)
    C15 0.094(3) 0.0420(18) 0.068(2) 0.0048(18) 0.0031(19) -0.0227(16)
    C16 0.075(2) 0.0513(18) 0.0618(19) -0.0045(16) 0.0054(16) -0.0252(15)
    C17 0.135(4) 0.084(3) 0.179(5) -0.048(3) -0.038(3) -0.038(3)
    C18 0.0487(17) 0.0518(16) 0.0472(16) -0.0107(13) 0.0008(13) -0.0212(14)
    C19 0.0427(16) 0.0483(16) 0.0472(16) -0.0083(13) 0.0006(13) -0.0200(13)
    C20 0.0450(17) 0.0511(17) 0.0520(16) -0.0127(13) 0.0014(13) -0.0218(14)
    C21 0.0439(17) 0.0579(18) 0.0505(16) -0.0038(14) -0.0013(13) -0.0228(14)
    C22 0.068(2) 0.0564(18) 0.0583(18) -0.0188(16) 0.0079(15) -0.0204(15)
    C23 0.0500(17) 0.0582(18) 0.0454(16) 0.0004(14) -0.0003(13) -0.0221(14)
    C24 0.056(2) 0.067(2) 0.0564(18) -0.0040(16) 0.0048(15) -0.0202(16)
    C25 0.061(2) 0.070(2) 0.062(2) 0.0079(18) 0.0113(16) -0.0133(18)
    C26 0.090(3) 0.062(2) 0.078(2) 0.018(2) 0.005(2) -0.0260(19)
    C27 0.087(3) 0.059(2) 0.086(2) -0.0044(19) -0.002(2) -0.0330(19)
    C28 0.059(2) 0.063(2) 0.067(2) -0.0024(16) -0.0043(16) -0.0303(17)
    C29 0.067(3) 0.087(3) 0.091(3) 0.017(2) 0.022(2) -0.008(2)
    N1 0.078(3) 0.123(3) 0.143(3) 0.021(2) 0.034(2) 0.001(2)
    O1 0.096(2) 0.0707(16) 0.129(2) -0.0306(15) -0.0231(17) -0.0324(16)
    S1 0.0505(4) 0.0490(4) 0.0619(5) -0.0042(3) -0.0044(3) -0.0264(4)
    S2 0.0502(5) 0.0664(5) 0.0616(5) -0.0165(4) 0.0121(4) -0.0295(4)
_geom_special_details
;
 All esds (except the esd in the dihedral angle between two l.s. planes)
 are estimated using the full covariance matrix.  The cell esds are taken
 into account individually in the estimation of esds in distances, angles
 and torsion angles; correlations between esds in cell parameters are only
 used when they are defined by crystal symmetry.  An approximate (isotropic)
 treatment of cell esds is used for estimating esds involving l.s. planes.
;
loop_
    _geom_bond_atom_site_label_1
    _geom_bond_atom_site_label_2
    _geom_bond_site_symmetry_2
    _geom_bond_distance
    _geom_bond_publ_flag
    C2 F1 . 1.352(5) ?
    C2 F2 . 1.361(6) ?
    C2 C1 . 1.502(6) ?
    C2 C3 . 1.530(6) ?
    C3 F4 . 1.331(5) ?
    C3 F3 . 1.354(5) ?
    C3 C4 . 1.583(11) ?
    C4 F5 . 1.337(5) ?
    C4 F6 . 1.369(5) ?
    C4 C5 . 1.492(8) ?
    C2' F2' . 1.340(10) ?
    C2' F1' . 1.339(10) ?
    C2' C1 . 1.494(10) ?
    C2' C3' . 1.505(10) ?
    C3' F4' . 1.338(10) ?
    C3' F3' . 1.345(10) ?
    C3' C4' . 1.32(4) ?
    C4' F5' . 1.334(10) ?
    C4' F6' . 1.350(10) ?
    C4' C5 . 1.53(3) ?
    C1 C5 . 1.342(4) ?
    C1 C7 . 1.467(4) ?
    C5 C19 . 1.471(4) ?
    C6 C7 . 1.371(4) ?
    C6 C10 . 1.490(3) ?
    C6 S1 . 1.715(3) ?
    C7 C8 . 1.423(3) ?
    C8 C9 . 1.355(4) ?
    C8 H8 . 0.9300 ?
    C9 C11 . 1.468(4) ?
    C9 S1 . 1.727(3) ?
    C10 H10A . 0.9600 ?
    C10 H10B . 0.9600 ?
    C10 H10C . 0.9600 ?
    C11 C12 . 1.384(4) ?
    C11 C16 . 1.389(4) ?
    C12 C13 . 1.386(4) ?
    C12 H12 . 0.9300 ?
    C13 O1 . 1.367(4) ?
    C13 C14 . 1.370(5) ?
    C14 C15 . 1.370(5) ?
    C14 H14 . 0.9300 ?
    C15 C16 . 1.388(4) ?
    C15 H15 . 0.9300 ?
    C16 H16 . 0.9300 ?
    C17 O1 . 1.424(4) ?
    C17 H17A . 0.9600 ?
    C17 H17B . 0.9600 ?
    C17 H17C . 0.9600 ?
    C18 C19 . 1.372(4) ?
    C18 C22 . 1.499(4) ?
    C18 S2 . 1.716(3) ?
    C19 C20 . 1.420(4) ?
    C20 C21 . 1.362(4) ?
    C20 H20 . 0.9300 ?
    C21 C23 . 1.462(4) ?
    C21 S2 . 1.722(3) ?
    C22 H22A . 0.9600 ?
    C22 H22B . 0.9600 ?
    C22 H22C . 0.9600 ?
    C23 C28 . 1.395(4) ?
    C23 C24 . 1.395(4) ?
    C24 C25 . 1.387(4) ?
    C24 H24 . 0.9300 ?
    C25 C26 . 1.375(5) ?
    C25 C29 . 1.441(5) ?
    C26 C27 . 1.379(5) ?
    C26 H26 . 0.9300 ?
    C27 C28 . 1.379(4) ?
    C27 H27 . 0.9300 ?
    C28 H28 . 0.9300 ?
    C29 N1 . 1.126(4) ?
loop_
    _geom_angle_atom_site_label_1
    _geom_angle_atom_site_label_2
    _geom_angle_atom_site_label_3
    _geom_angle_site_symmetry_1
    _geom_angle_site_symmetry_3
    _geom_angle
    _geom_angle_publ_flag
    F1 C2 F2 . . 106.8(5) ?
    F1 C2 C1 . . 115.7(5) ?
    F2 C2 C1 . . 111.1(5) ?
    F1 C2 C3 . . 109.8(6) ?
    F2 C2 C3 . . 108.3(6) ?
    C1 C2 C3 . . 105.0(4) ?
    F4 C3 F3 . . 106.9(4) ?
    F4 C3 C4 . . 111.4(5) ?
    F3 C3 C4 . . 107.3(5) ?
    F4 C3 C2 . . 115.7(6) ?
    F3 C3 C2 . . 110.6(5) ?
    C4 C3 C2 . . 104.7(5) ?
    F5 C4 F6 . . 106.4(4) ?
    F5 C4 C5 . . 116.0(6) ?
    F6 C4 C5 . . 111.9(5) ?
    F5 C4 C3 . . 111.8(5) ?
    F6 C4 C3 . . 108.4(6) ?
    C5 C4 C3 . . 102.3(4) ?
    F2' C2' F1' . . 102.3(18) ?
    F2' C2' C1 . . 112.5(15) ?
    F1' C2' C1 . . 103.8(14) ?
    F2' C2' C3' . . 118.5(18) ?
    F1' C2' C3' . . 113.2(17) ?
    C1 C2' C3' . . 105.8(11) ?
    F4' C3' F3' . . 106.7(13) ?
    F4' C3' C4' . . 118.9(17) ?
    F3' C3' C4' . . 116.3(19) ?
    F4' C3' C2' . . 104.6(18) ?
    F3' C3' C2' . . 106.0(16) ?
    C4' C3' C2' . . 102.8(16) ?
    F5' C4' F6' . . 101.1(13) ?
    F5' C4' C5 . . 108(2) ?
    F6' C4' C5 . . 107(2) ?
    F5' C4' C3' . . 116(2) ?
    F6' C4' C3' . . 110(2) ?
    C5 C4' C3' . . 113.5(15) ?
    C5 C1 C7 . . 129.3(2) ?
    C5 C1 C2' . . 110.0(9) ?
    C7 C1 C2' . . 120.6(9) ?
    C5 C1 C2 . . 111.0(4) ?
    C7 C1 C2 . . 119.5(4) ?
    C1 C5 C19 . . 129.6(2) ?
    C1 C5 C4' . . 103.5(10) ?
    C19 C5 C4' . . 126.8(9) ?
    C1 C5 C4 . . 112.9(3) ?
    C19 C5 C4 . . 117.5(4) ?
    C7 C6 C10 . . 129.4(2) ?
    C7 C6 S1 . . 110.49(19) ?
    C10 C6 S1 . . 120.1(2) ?
    C6 C7 C8 . . 112.6(2) ?
    C6 C7 C1 . . 123.7(2) ?
    C8 C7 C1 . . 123.7(2) ?
    C9 C8 C7 . . 113.7(2) ?
    C9 C8 H8 . . 123.1 ?
    C7 C8 H8 . . 123.1 ?
    C8 C9 C11 . . 129.6(3) ?
    C8 C9 S1 . . 110.2(2) ?
    C11 C9 S1 . . 120.3(2) ?
    C6 C10 H10A . . 109.5 ?
    C6 C10 H10B . . 109.5 ?
    H10A C10 H10B . . 109.5 ?
    C6 C10 H10C . . 109.5 ?
    H10A C10 H10C . . 109.5 ?
    H10B C10 H10C . . 109.5 ?
    C12 C11 C16 . . 119.0(3) ?
    C12 C11 C9 . . 120.8(3) ?
    C16 C11 C9 . . 120.2(3) ?
    C13 C12 C11 . . 121.1(3) ?
    C13 C12 H12 . . 119.5 ?
    C11 C12 H12 . . 119.5 ?
    O1 C13 C14 . . 125.5(3) ?
    O1 C13 C12 . . 114.9(3) ?
    C14 C13 C12 . . 119.6(3) ?
    C13 C14 C15 . . 119.8(3) ?
    C13 C14 H14 . . 120.1 ?
    C15 C14 H14 . . 120.1 ?
    C14 C15 C16 . . 121.4(3) ?
    C14 C15 H15 . . 119.3 ?
    C16 C15 H15 . . 119.3 ?
    C15 C16 C11 . . 119.1(3) ?
    C15 C16 H16 . . 120.5 ?
    C11 C16 H16 . . 120.5 ?
    O1 C17 H17A . . 109.5 ?
    O1 C17 H17B . . 109.5 ?
    H17A C17 H17B . . 109.5 ?
    O1 C17 H17C . . 109.5 ?
    H17A C17 H17C . . 109.5 ?
    H17B C17 H17C . . 109.5 ?
    C19 C18 C22 . . 129.6(3) ?
    C19 C18 S2 . . 110.3(2) ?
    C22 C18 S2 . . 120.0(2) ?
    C18 C19 C20 . . 112.7(2) ?
    C18 C19 C5 . . 125.0(2) ?
    C20 C19 C5 . . 122.3(2) ?
    C21 C20 C19 . . 113.8(2) ?
    C21 C20 H20 . . 123.1 ?
    C19 C20 H20 . . 123.1 ?
    C20 C21 C23 . . 127.3(3) ?
    C20 C21 S2 . . 110.0(2) ?
    C23 C21 S2 . . 122.7(2) ?
    C18 C22 H22A . . 109.5 ?
    C18 C22 H22B . . 109.5 ?
    H22A C22 H22B . . 109.5 ?
    C18 C22 H22C . . 109.5 ?
    H22A C22 H22C . . 109.5 ?
    H22B C22 H22C . . 109.5 ?
    C28 C23 C24 . . 118.2(3) ?
    C28 C23 C21 . . 120.1(3) ?
    C24 C23 C21 . . 121.6(3) ?
    C25 C24 C23 . . 120.2(3) ?
    C25 C24 H24 . . 119.9 ?
    C23 C24 H24 . . 119.9 ?
    C26 C25 C24 . . 120.8(3) ?
    C26 C25 C29 . . 120.0(3) ?
    C24 C25 C29 . . 119.2(4) ?
    C25 C26 C27 . . 119.6(3) ?
    C25 C26 H26 . . 120.2 ?
    C27 C26 H26 . . 120.2 ?
    C28 C27 C26 . . 120.1(3) ?
    C28 C27 H27 . . 119.9 ?
    C26 C27 H27 . . 119.9 ?
    C27 C28 C23 . . 121.1(3) ?
    C27 C28 H28 . . 119.5 ?
    C23 C28 H28 . . 119.5 ?
    N1 C29 C25 . . 178.8(5) ?
    C13 O1 C17 . . 117.6(3) ?
    C6 S1 C9 . . 92.97(13) ?
    C18 S2 C21 . . 93.21(13) ?
loop_
    _geom_torsion_atom_site_label_1
    _geom_torsion_atom_site_label_2
    _geom_torsion_atom_site_label_3
    _geom_torsion_atom_site_label_4
    _geom_torsion_site_symmetry_1
    _geom_torsion_site_symmetry_2
    _geom_torsion_site_symmetry_3
    _geom_torsion_site_symmetry_4
    _geom_torsion
    _geom_torsion_publ_flag
    F1 C2 C3 F4 . . . . 94.8(6) ?
    F2 C2 C3 F4 . . . . -21.6(6) ?
    C1 C2 C3 F4 . . . . -140.3(5) ?
    F1 C2 C3 F3 . . . . -26.9(6) ?
    F2 C2 C3 F3 . . . . -143.2(5) ?
    C1 C2 C3 F3 . . . . 98.0(5) ?
    F1 C2 C3 C4 . . . . -142.2(4) ?
    F2 C2 C3 C4 . . . . 101.5(5) ?
    C1 C2 C3 C4 . . . . -17.3(6) ?
    F4 C3 C4 F5 . . . . -89.5(6) ?
    F3 C3 C4 F5 . . . . 27.2(7) ?
    C2 C3 C4 F5 . . . . 144.8(6) ?
    F4 C3 C4 F6 . . . . 27.5(7) ?
    F3 C3 C4 F6 . . . . 144.1(5) ?
    C2 C3 C4 F6 . . . . -98.3(6) ?
    F4 C3 C4 C5 . . . . 145.8(5) ?
    F3 C3 C4 C5 . . . . -97.5(5) ?
    C2 C3 C4 C5 . . . . 20.0(5) ?
    F2' C2' C3' F4' . . . . 21.7(19) ?
    F1' C2' C3' F4' . . . . 141.4(14) ?
    C1 C2' C3' F4' . . . . -105.6(16) ?
    F2' C2' C3' F3' . . . . -91(2) ?
    F1' C2' C3' F3' . . . . 28.8(18) ?
    C1 C2' C3' F3' . . . . 141.8(14) ?
    F2' C2' C3' C4' . . . . 146.6(15) ?
    F1' C2' C3' C4' . . . . -93.7(14) ?
    C1 C2' C3' C4' . . . . 19.3(17) ?
    F4' C3' C4' F5' . . . . -140.1(16) ?
    F3' C3' C4' F5' . . . . -10(3) ?
    C2' C3' C4' F5' . . . . 105(2) ?
    F4' C3' C4' F6' . . . . -26(3) ?
    F3' C3' C4' F6' . . . . 104(2) ?
    C2' C3' C4' F6' . . . . -141.1(17) ?
    F4' C3' C4' C5 . . . . 94(2) ?
    F3' C3' C4' C5 . . . . -136.5(16) ?
    C2' C3' C4' C5 . . . . -21.2(16) ?
    F2' C2' C1 C5 . . . . -141.7(14) ?
    F1' C2' C1 C5 . . . . 108.5(15) ?
    C3' C2' C1 C5 . . . . -10.9(15) ?
    F2' C2' C1 C7 . . . . 35(2) ?
    F1' C2' C1 C7 . . . . -75.1(15) ?
    C3' C2' C1 C7 . . . . 165.6(8) ?
    F2' C2' C1 C2 . . . .  2E1(6)
                                 ?
    F1' C2' C1 C2 . . . . -10E1(6)
                                  ?
    C3' C2' C1 C2 . . . .  15E1(6)
                                  ?
    F1 C2 C1 C5 . . . . 129.1(6) ?
    F2 C2 C1 C5 . . . . -108.9(5) ?
    C3 C2 C1 C5 . . . . 7.9(6) ?
    F1 C2 C1 C7 . . . . -54.9(7) ?
    F2 C2 C1 C7 . . . . 67.1(7) ?
    C3 C2 C1 C7 . . . . -176.0(3) ?
    F1 C2 C1 C2' . . . .  11E1(6)
                                 ?
    F2 C2 C1 C2' . . . .  -13E1(6)
                                  ?
    C3 C2 C1 C2' . . . .  -2E1(6)
                                 ?
    C7 C1 C5 C19 . . . . 6.8(5) ?
    C2' C1 C5 C19 . . . . -177.1(9) ?
    C2 C1 C5 C19 . . . . -177.6(4) ?
    C7 C1 C5 C4' . . . . -177.1(6) ?
    C2' C1 C5 C4' . . . . -1.1(11) ?
    C2 C1 C5 C4' . . . . -1.6(7) ?
    C7 C1 C5 C4 . . . . -169.6(3) ?
    C2' C1 C5 C4 . . . . 6.4(10) ?
    C2 C1 C5 C4 . . . . 5.9(5) ?
    F5' C4' C5 C1 . . . . -115.1(14) ?
    F6' C4' C5 C1 . . . . 136.6(12) ?
    C3' C4' C5 C1 . . . . 15.1(13) ?
    F5' C4' C5 C19 . . . . 61.1(15) ?
    F6' C4' C5 C19 . . . . -47.2(15) ?
    C3' C4' C5 C19 . . . . -168.7(9) ?
    F5' C4' C5 C4 . . . . 101(5) ?
    F6' C4' C5 C4 . . . . -7(3) ?
    C3' C4' C5 C4 . . . . -129(5) ?
    F5 C4 C5 C1 . . . . -138.4(4) ?
    F6 C4 C5 C1 . . . . 99.4(5) ?
    C3 C4 C5 C1 . . . . -16.5(4) ?
    F5 C4 C5 C19 . . . . 44.6(5) ?
    F6 C4 C5 C19 . . . . -77.6(5) ?
    C3 C4 C5 C19 . . . . 166.6(3) ?
    F5 C4 C5 C4' . . . . -100(4) ?
    F6 C4 C5 C4' . . . . 138(5) ?
    C3 C4 C5 C4' . . . . 22(4) ?
    C10 C6 C7 C8 . . . . -178.1(3) ?
    S1 C6 C7 C8 . . . . 0.5(3) ?
    C10 C6 C7 C1 . . . . 2.5(4) ?
    S1 C6 C7 C1 . . . . -178.9(2) ?
    C5 C1 C7 C6 . . . . 48.2(4) ?
    C2' C1 C7 C6 . . . . -127.5(10) ?
    C2 C1 C7 C6 . . . . -127.0(4) ?
    C5 C1 C7 C8 . . . . -131.2(3) ?
    C2' C1 C7 C8 . . . . 53.2(11) ?
    C2 C1 C7 C8 . . . . 53.6(5) ?
    C6 C7 C8 C9 . . . . -1.5(3) ?
    C1 C7 C8 C9 . . . . 177.9(3) ?
    C7 C8 C9 C11 . . . . -177.7(3) ?
    C7 C8 C9 S1 . . . . 1.9(3) ?
    C8 C9 C11 C12 . . . . 150.9(3) ?
    S1 C9 C11 C12 . . . . -28.6(4) ?
    C8 C9 C11 C16 . . . . -29.7(4) ?
    S1 C9 C11 C16 . . . . 150.8(2) ?
    C16 C11 C12 C13 . . . . -0.3(4) ?
    C9 C11 C12 C13 . . . . 179.1(3) ?
    C11 C12 C13 O1 . . . . 178.9(3) ?
    C11 C12 C13 C14 . . . . -1.2(5) ?
    O1 C13 C14 C15 . . . . -178.3(3) ?
    C12 C13 C14 C15 . . . . 1.8(5) ?
    C13 C14 C15 C16 . . . . -0.9(5) ?
    C14 C15 C16 C11 . . . . -0.6(5) ?
    C12 C11 C16 C15 . . . . 1.1(4) ?
    C9 C11 C16 C15 . . . . -178.2(3) ?
    C22 C18 C19 C20 . . . . -177.6(3) ?
    S2 C18 C19 C20 . . . . 0.3(3) ?
    C22 C18 C19 C5 . . . . 4.4(5) ?
    S2 C18 C19 C5 . . . . -177.7(2) ?
    C1 C5 C19 C18 . . . . 42.1(4) ?
    C4' C5 C19 C18 . . . . -133.1(7) ?
    C4 C5 C19 C18 . . . . -141.5(3) ?
    C1 C5 C19 C20 . . . . -135.7(3) ?
    C4' C5 C19 C20 . . . . 49.1(8) ?
    C4 C5 C19 C20 . . . . 40.6(4) ?
    C18 C19 C20 C21 . . . . -1.4(3) ?
    C5 C19 C20 C21 . . . . 176.7(2) ?
    C19 C20 C21 C23 . . . . -175.1(2) ?
    C19 C20 C21 S2 . . . . 1.8(3) ?
    C20 C21 C23 C28 . . . . -28.5(4) ?
    S2 C21 C23 C28 . . . . 155.0(2) ?
    C20 C21 C23 C24 . . . . 148.8(3) ?
    S2 C21 C23 C24 . . . . -27.7(4) ?
    C28 C23 C24 C25 . . . . -0.7(4) ?
    C21 C23 C24 C25 . . . . -178.0(3) ?
    C23 C24 C25 C26 . . . . 0.2(5) ?
    C23 C24 C25 C29 . . . . 178.8(3) ?
    C24 C25 C26 C27 . . . . 0.6(5) ?
    C29 C25 C26 C27 . . . . -178.0(3) ?
    C25 C26 C27 C28 . . . . -0.9(5) ?
    C26 C27 C28 C23 . . . . 0.4(5) ?
    C24 C23 C28 C27 . . . . 0.4(4) ?
    C21 C23 C28 C27 . . . . 177.8(3) ?
    C14 C13 O1 C17 . . . . -2.6(5) ?
    C12 C13 O1 C17 . . . . 177.3(3) ?
    C7 C6 S1 C9 . . . . 0.5(2) ?
    C10 C6 S1 C9 . . . . 179.3(2) ?
    C8 C9 S1 C6 . . . . -1.4(2) ?
    C11 C9 S1 C6 . . . . 178.2(2) ?
    C19 C18 S2 C21 . . . . 0.6(2) ?
    C22 C18 S2 C21 . . . . 178.7(2) ?
    C20 C21 S2 C18 . . . . -1.4(2) ?
    C23 C21 S2 C18 . . . . 175.7(2) ?
data_global
_journal_date_recd_electronic     2009-07-17
_journal_date_accepted     2009-08-30
_journal_name_full     'Acta Crystallographica, Section E'
_journal_year     2009
_journal_volume     65
_journal_issue     10
_journal_page_first     o2352
_journal_page_last     o2352
_journal_paper_category     QO
_journal_coeditor_code     IS2442
_publ_contact_author_name     'Shouzhi, Pu'
_publ_contact_author_address
;
Jiangxi Key Laboratory of Organic Chemistry
Jiangxi Science and Technology Normal University
Nanchang 330013
People's Republic of China
;
_publ_contact_author_email     congbinfan@yahoo.com.cn
_publ_contact_author_fax     '086 791 3826894'
_publ_contact_author_phone     '086 791 3805183'
_publ_section_title
;\
3-(4-{3,3,4,4,5,5-Hexafluoro-2-[5-(3-methoxyphenyl)-2-methyl-3-thienyl]\
cyclopent-1-enyl}-5-methyl-2-thienyl)benzonitrile
;
loop_
    _publ_author_name
    _publ_author_address
    'Anyin Chen'
;
College of Biology, Chemistry and Material Science
East China Institute of Technology
Fuzhou 344000
People's Republic of China
and
Jiangxi Key Laboratory of Organic Chemistry
Jiangxi Science & Technology Normal University
Nanchang 330013
People's Republic of China
;
    'Zhang-Gao Le'
;
College of Biology, Chemistry and Material Science
East China Institute of Technology
Fuzhou 344000
People's Republic of China
;
    'Gang Liu'
;
Jiangxi Key Laboratory of Organic Chemistry
Jiangxi Science & Technology Normal University
Nanchang 330013
People's Republic of China
;
    'Shou-Zhi Pu'
;
Jiangxi Key Laboratory of Organic Chemistry
Jiangxi Science & Technology Normal University
Nanchang 330013
People's Republic of China
;
    'Cong-Bin Fan'
;
Jiangxi Key Laboratory of Organic Chemistry
Jiangxi Science & Technology Normal University
Nanchang 330013
People's Republic of China
;
