# Supplementary material for: 3-(4-{3,3,4,4,5,5-Hexafluoro-2-[5-(3-methoxy­phen­yl)-2-methyl-3-thien­yl]cyclo­pent-1-en­yl}-5-methyl-2-thien­yl)benzonitrile
Source: Acta Crystallogr Sect E Struct Rep Online. 2009 Sep 5;65(Pt 10):o2352. doi: 10.1107/S1600536809034771 (PMC2970449; doi:10.1107/S1600536809034771)
Supplement: Supplementary file 2 [file e-65-o2352-Isup2.hkl]

# 
# h,k,l, Fc-squared, Fo-squared, sigma(Fo-squared) and status flag 
# 
data_I
_shelx_title ' A in P-1' 
_shelx_refln_list_code          4 
_shelx_F_calc_maximum      198.15 
_exptl_crystal_F_000       588.00 
_reflns_d_resolution_high  0.8256 
 
loop_ 
 _symmetry_equiv_pos_as_xyz 
 'x, y, z' 
 '-x, -y, -z' 
 
_cell_length_a     8.6134 
_cell_length_b    11.5938 
_cell_length_c    14.5281 
_cell_angle_alpha  68.346 
_cell_angle_beta   88.783 
_cell_angle_gamma  82.158 
 
_shelx_F_squared_multiplier     1.000 
 
loop_ 
 _refln_index_h 
 _refln_index_k 
 _refln_index_l 
 _refln_F_squared_calc 
 _refln_F_squared_meas 
 _refln_F_squared_sigma 
 _refln_observed_status 
   1   0   0      481.23      441.25      8.29 o 
   2   0   0      842.44      865.13      9.10 o 
   3   0   0      118.43       96.95      4.28 o 
   4   0   0      628.15      698.28     12.45 o 
   5   0   0     1275.88     1285.77     16.71 o 
   6   0   0       11.37        8.09      3.76 o 
   7   0   0      322.19      292.92     22.20 o 
   8   0   0      127.10      140.59     10.43 o 
   9   0   0        1.19       -1.30      7.54 o 
  10   0   0        0.21       -1.97      8.84 o 
 -10   1   0        2.50        4.18     10.03 o 
  -9   1   0        7.14        4.76      5.41 o 
  -8   1   0        0.89        6.21      4.85 o 
  -7   1   0       67.17       73.90      8.38 o 
  -6   1   0      108.23      107.98      8.71 o 
  -5   1   0      722.58      759.71     20.91 o 
  -4   1   0        9.06        5.56      2.40 o 
  -3   1   0     1185.38     1136.24     12.25 o 
  -2   1   0      796.63      791.09     12.81 o 
  -1   1   0     1153.58     1117.13     12.10 o 
   1   1   0     2210.75     2164.96     18.24 o 
   2   1   0     2954.03     2808.34     20.09 o 
   3   1   0      961.08      938.59     11.28 o 
   4   1   0     1053.66     1159.71     14.31 o 
   5   1   0      126.70      132.11      7.73 o 
   6   1   0      123.01      118.96      6.71 o 
   7   1   0      514.96      507.52     13.60 o 
   8   1   0       23.06       38.98      7.31 o 
   9   1   0       81.14       80.09     13.89 o 
  10   1   0        1.13      -10.10      8.92 o 
  -9   2   0        6.25        6.70      5.80 o 
  -8   2   0       39.92       29.99     13.08 o 
  -7   2   0       63.67       66.38      8.25 o 
  -6   2   0       42.03       45.42      6.85 o 
  -5   2   0       60.88       76.64      7.19 o 
  -4   2   0        3.85        2.37      2.09 o 
  -3   2   0     1171.44     1130.33     17.90 o 
  -2   2   0      393.50      379.60     12.47 o 
  -1   2   0      131.84      111.93      3.68 o 
   0   2   0      141.19      150.32      5.13 o 
   1   2   0       10.11       10.69      1.48 o 
   2   2   0     2554.60     2453.59     18.77 o 
   3   2   0     1268.83     1255.64     13.47 o 
   4   2   0     1002.64      995.82     13.31 o 
   5   2   0      293.57      306.60      8.37 o 
   6   2   0       35.27       31.97      4.61 o 
   7   2   0       41.14       52.63      6.01 o 
   8   2   0       91.94       99.82     13.66 o 
   9   2   0      394.45      444.21     26.01 o 
  10   2   0       23.80       66.15     14.17 o 
  -9   3   0       15.32       28.33      7.88 o 
  -8   3   0        0.45       -4.25      4.69 o 
  -7   3   0       81.27       85.95      9.05 o 
  -6   3   0        0.38       11.44      4.97 o 
  -5   3   0      246.40      252.32     11.42 o 
  -4   3   0      390.05      361.88     15.20 o 
  -3   3   0       13.66       23.00      4.22 o 
  -2   3   0      263.05      252.13      8.28 o 
  -1   3   0        0.82        3.13      1.64 o 
   0   3   0      361.41      396.84      6.57 o 
   1   3   0        1.77       -0.58      2.42 o 
   2   3   0     1067.13     1171.62     12.35 o 
   3   3   0      187.40      181.17      5.40 o 
   4   3   0       64.68       76.32      6.84 o 
   5   3   0      794.25      747.23     12.72 o 
   6   3   0      271.21      255.03      8.72 o 
   7   3   0      292.89      290.36     13.18 o 
   8   3   0      139.59      145.82     10.80 o 
   9   3   0      114.60      161.12     17.37 o 
  10   3   0       39.63       60.79     13.74 o 
  -9   4   0       12.34       -1.83      9.45 o 
  -8   4   0       21.79       21.18      7.34 o 
  -7   4   0       50.35       49.62      8.31 o 
  -6   4   0      108.53      106.49      9.43 o 
  -5   4   0        0.09       -1.05      4.25 o 
  -4   4   0      146.84      139.16      8.90 o 
  -3   4   0     1084.45     1063.25     31.64 o 
  -2   4   0     1339.35     1437.74     29.99 o 
  -1   4   0        1.56        1.93      1.88 o 
   0   4   0      332.11      338.04      8.09 o 
   1   4   0      168.82      147.38      4.97 o 
   2   4   0      357.64      364.67      7.25 o 
   3   4   0       62.48       78.21      4.09 o 
   4   4   0       24.37       26.86      3.67 o 
   5   4   0      404.97      396.97      9.61 o 
   6   4   0       22.61       17.89      6.79 o 
   7   4   0       21.83       20.58      5.94 o 
   8   4   0      289.66      293.13     13.86 o 
   9   4   0       34.98       13.66      6.37 o 
  10   4   0        7.92       17.56      9.95 o 
  -8   5   0       51.27       53.49      9.48 o 
  -7   5   0       23.52       28.51      7.28 o 
  -6   5   0       84.72       82.28      9.03 o 
  -5   5   0      303.18      293.00     13.13 o 
  -4   5   0       74.13       96.78     23.88 o 
  -3   5   0      613.39      556.85     15.20 o 
  -2   5   0      354.77      408.98      8.08 o 
  -1   5   0       60.06       46.84      3.29 o 
   0   5   0        1.85        7.34      2.54 o 
   1   5   0      778.37      826.97     11.99 o 
   2   5   0     1617.95     1606.07     20.11 o 
   3   5   0       67.95       57.88      4.14 o 
   4   5   0      864.28      911.68     13.85 o 
   5   5   0       12.18       10.79      3.51 o 
   6   5   0       17.07       11.71      5.38 o 
   7   5   0        2.80        1.44      5.13 o 
   8   5   0       15.03       19.43      6.66 o 
   9   5   0        0.94        7.77      5.94 o 
  10   5   0        3.61        3.95      9.12 o 
  -8   6   0        6.19        3.08      6.92 o 
  -7   6   0        0.01        1.72      6.53 o 
  -6   6   0       23.61       12.73      8.92 o 
  -5   6   0       10.60        3.54      4.58 o 
  -4   6   0      850.30      818.55     21.02 o 
  -3   6   0      371.50      369.96     13.66 o 
  -2   6   0        2.87        3.82      2.89 o 
  -1   6   0     1002.05      923.83     12.23 o 
   0   6   0      234.79      247.48      7.50 o 
   1   6   0       10.52        4.87      2.77 o 
   2   6   0      247.96      295.16      8.15 o 
   3   6   0        9.81       15.93      3.42 o 
   4   6   0     1528.87     1515.43     19.34 o 
   5   6   0       57.53       45.30      6.56 o 
   6   6   0       35.41       29.83      9.06 o 
   7   6   0       51.43       45.99     18.69 o 
   8   6   0        0.02       -1.75      4.97 o 
   9   6   0        0.71        0.58      5.51 o 
  -7   7   0       14.86       20.23      7.31 o 
  -6   7   0       53.61       47.04     10.08 o 
  -5   7   0      171.60      198.42     17.90 o 
  -4   7   0      408.22      405.28     15.71 o 
  -3   7   0      190.82      187.81     10.83 o 
  -2   7   0      116.81      120.05     17.21 o 
  -1   7   0        1.67        2.92      2.87 o 
   0   7   0      263.49      260.93      8.54 o 
   1   7   0      256.12      269.63     12.05 o 
   2   7   0       45.87       49.52      6.67 o 
   3   7   0      307.03      289.35      9.15 o 
   4   7   0      395.98      410.29     16.93 o 
   5   7   0      283.78      275.73     12.56 o 
   6   7   0      257.83      275.14     13.02 o 
   7   7   0        2.23       -2.32      4.43 o 
   8   7   0       10.81       13.38      5.73 o 
   9   7   0        7.95        5.22     11.05 o 
  -7   8   0        1.77        1.49      7.10 o 
  -6   8   0       25.98       18.65      6.76 o 
  -5   8   0       29.88       32.09      7.21 o 
  -4   8   0        1.53        4.29      6.22 o 
  -3   8   0       24.28       14.95      5.86 o 
  -2   8   0       76.66       82.72      8.04 o 
  -1   8   0       98.20      106.06      5.81 o 
   0   8   0     1003.06     1007.28     24.40 o 
   1   8   0        0.12       -4.63      3.42 o 
   2   8   0       77.26       85.23      6.12 o 
   3   8   0       58.75       50.35      5.34 o 
   4   8   0        1.09        8.31      4.99 o 
   5   8   0       90.85      103.37      8.95 o 
   6   8   0      188.85      192.46     13.08 o 
   7   8   0       57.18       64.32      9.14 o 
   8   8   0       45.50       50.00      8.55 o 
   9   8   0       13.51       -8.60      9.35 o 
  -6   9   0        2.87        2.86      6.31 o 
  -5   9   0        0.73        2.29      8.76 o 
  -4   9   0       16.26        9.40     10.80 o 
  -3   9   0        1.56       -2.61      4.42 o 
  -2   9   0      129.78      127.13      9.97 o 
  -1   9   0      228.88      192.97      9.03 o 
   0   9   0       21.64       23.50      7.05 o 
   1   9   0        0.70       -3.85      3.52 o 
   2   9   0       18.49       26.74      4.93 o 
   3   9   0       98.24       96.97      8.71 o 
   4   9   0       65.78       64.76      7.65 o 
   5   9   0      277.64      289.19     15.31 o 
   6   9   0        4.98        1.17      7.50 o 
   7   9   0       48.88       61.77      8.89 o 
   8   9   0        1.33       -0.91     10.10 o 
  -5  10   0        0.16       -8.52      5.68 o 
  -4  10   0       30.45       23.23      6.89 o 
  -3  10   0      121.01      125.02     11.88 o 
  -2  10   0        1.86       -5.41      4.80 o 
  -1  10   0       30.07       43.36      5.83 o 
   0  10   0        2.71        5.26      3.62 o 
   1  10   0       10.81       17.42      4.35 o 
   2  10   0       63.35       52.58      7.40 o 
   3  10   0      141.54      140.24     12.41 o 
   4  10   0       45.31       42.66      7.37 o 
   5  10   0        5.19        3.83      5.19 o 
   6  10   0        3.34       -5.68      8.57 o 
   7  10   0       16.18       20.49     12.39 o 
  -4  11   0       51.02       68.35     10.14 o 
  -3  11   0        7.98       -4.84      5.04 o 
  -2  11   0        8.58        9.63      5.51 o 
  -1  11   0       95.18      101.23      8.21 o 
   0  11   0       13.60       24.54      4.90 o 
   1  11   0       13.71       15.98      5.40 o 
   2  11   0        0.41       -1.19      4.48 o 
   3  11   0       34.20       44.37      7.37 o 
   4  11   0        0.32        6.99      9.20 o 
   5  11   0        0.05      -12.99      8.84 o 
   6  11   0        1.31        8.13     10.62 o 
  -2  12   0       18.89       18.15     11.94 o 
  -1  12   0        5.62        8.15      4.86 o 
   0  12   0       12.38       24.20      8.34 o 
   1  12   0        9.98       18.12      8.72 o 
   2  12   0        2.69       -5.88      7.54 o 
   3  12   0        0.62       -4.46      8.88 o 
   4  12   0        1.40       -6.12      9.47 o 
   5  12   0        4.47       -1.22      9.99 o 
  -4 -12   1       13.42       11.53     10.30 o 
  -3 -12   1        1.44        8.72      9.67 o 
  -2 -12   1        1.08       -2.96      6.83 o 
  -1 -12   1        0.00        5.21      7.50 o 
   0 -12   1        1.32       11.08      5.63 o 
   1 -12   1        9.39        8.84      4.93 o 
   2 -12   1        5.63       11.29      5.99 o 
  -6 -11   1        0.73      -11.21      9.12 o 
  -5 -11   1       13.72       15.28     11.17 o 
  -4 -11   1        3.21        4.70      6.26 o 
  -3 -11   1        0.98       -3.80      5.21 o 
  -2 -11   1       62.62       50.09     10.78 o 
  -1 -11   1        0.05       -0.83      6.95 o 
   0 -11   1        0.01        4.97      4.27 o 
   1 -11   1       24.68       29.95      5.69 o 
   2 -11   1       15.24        6.37      5.70 o 
   3 -11   1        6.99       13.83      6.54 o 
  -7 -10   1       59.91       64.69     14.41 o 
  -6 -10   1        2.80       -2.43      5.38 o 
  -5 -10   1      116.27      102.02     10.31 o 
  -4 -10   1        0.00        2.56      5.05 o 
  -3 -10   1       55.35       68.41      8.18 o 
  -2 -10   1       68.12       84.78      8.58 o 
  -1 -10   1       15.42        7.45      4.61 o 
   0 -10   1       73.98       76.86      8.31 o 
   1 -10   1       56.38       60.11      6.66 o 
   2 -10   1       87.12       84.64     10.11 o 
   3 -10   1       37.12       46.48     18.37 o 
   4 -10   1       14.20       10.67      6.47 o 
   5 -10   1        1.13       -2.20      5.60 o 
  -8  -9   1       23.44       25.05      8.07 o 
  -7  -9   1       17.45       26.95      7.27 o 
  -6  -9   1        1.83        1.95      4.93 o 
  -5  -9   1       40.29       62.09     16.70 o 
  -4  -9   1      247.10      229.02     12.46 o 
  -3  -9   1      113.78      127.56      9.68 o 
  -2  -9   1      204.05      210.65     11.03 o 
  -1  -9   1      125.55      114.01      7.35 o 
   0  -9   1      104.34      106.60      9.47 o 
   1  -9   1      127.50      100.73     10.83 o 
   2  -9   1       70.77       74.54      7.07 o 
   3  -9   1       28.32       34.27      7.19 o 
   4  -9   1       39.34       43.02      8.32 o 
   5  -9   1       72.75       59.83     11.47 o 
   6  -9   1        0.00       -5.65     11.66 o 
  -8  -8   1        0.04       -0.94      5.65 o 
  -7  -8   1        0.01        1.95      5.40 o 
  -6  -8   1       33.35       27.31     12.67 o 
  -5  -8   1        1.98       -1.16      4.48 o 
  -4  -8   1      503.78      487.40     44.82 o 
  -3  -8   1      189.47      217.53     11.37 o 
  -2  -8   1       24.32       25.71      5.37 o 
  -1  -8   1      360.51      340.48     10.25 o 
   0  -8   1       38.91       32.71      5.40 o 
   1  -8   1      175.12      181.10      8.69 o 
   2  -8   1       98.37      113.93      7.62 o 
   3  -8   1       97.77      106.28      9.65 o 
   4  -8   1      347.34      301.23     28.64 o 
   5  -8   1       34.79        6.52      5.68 o 
   6  -8   1        2.18        9.98      6.35 o 
   7  -8   1        1.46        9.91      7.02 o 
  -9  -7   1        7.21       10.29      6.48 o 
  -8  -7   1        7.50        1.80      5.37 o 
  -7  -7   1        3.61       11.91      5.63 o 
  -6  -7   1       31.56       33.68      7.20 o 
  -5  -7   1        3.45        4.34      5.15 o 
  -4  -7   1      435.92      407.50     31.20 o 
  -3  -7   1      132.46      129.23     20.05 o 
  -2  -7   1      447.84      419.42     12.30 o 
  -1  -7   1      128.94      139.06      7.98 o 
   0  -7   1      135.08      147.99      7.03 o 
   1  -7   1      110.66      121.30      5.78 o 
   2  -7   1       75.89       82.78      6.70 o 
   3  -7   1       61.47       68.67      7.97 o 
   4  -7   1      483.39      478.89     17.16 o 
   5  -7   1       48.42       59.09      8.66 o 
   6  -7   1        8.69        0.82      5.57 o 
   7  -7   1        9.78       10.44      7.18 o 
  -9  -6   1        1.64        2.77      5.70 o 
  -8  -6   1       26.96       22.94      6.64 o 
  -7  -6   1      236.29      233.85     13.03 o 
  -6  -6   1       26.92       25.01      7.95 o 
  -5  -6   1      260.85      283.66     12.99 o 
  -4  -6   1       49.58       33.02     10.54 o 
  -3  -6   1       31.44       37.02      5.53 o 
  -2  -6   1       42.81       50.30      6.99 o 
  -1  -6   1      180.19      197.00      6.97 o 
   0  -6   1      891.75      936.18     14.27 o 
   1  -6   1       44.75       45.71      5.82 o 
   2  -6   1       22.19       27.05      4.62 o 
   3  -6   1        4.50       19.90      5.55 o 
   4  -6   1      126.71      138.12      9.82 o 
   5  -6   1       19.01       20.34      6.11 o 
   6  -6   1        8.31       -1.34      7.26 o 
   7  -6   1       59.97       76.80     21.41 o 
   8  -6   1       43.26       57.18     10.58 o 
  -9  -5   1        7.67        1.09      5.39 o 
  -8  -5   1       58.55       69.80     12.55 o 
  -7  -5   1       22.57       28.31      6.42 o 
  -6  -5   1       67.68       71.16     13.68 o 
  -5  -5   1      198.15      201.89     10.36 o 
  -4  -5   1      109.02       93.66      5.13 o 
  -3  -5   1       22.42       19.04      3.20 o 
  -2  -5   1      426.48      474.36      9.90 o 
  -1  -5   1        3.53        6.16      2.71 o 
   0  -5   1      151.90      165.92      6.08 o 
   1  -5   1     1491.31     1586.93     17.54 o 
   2  -5   1      120.95      136.90      5.92 o 
   3  -5   1       94.14      118.75      8.48 o 
   4  -5   1      548.79      498.67     15.99 o 
   5  -5   1      233.20      200.07     15.26 o 
   6  -5   1      157.80      150.18     10.97 o 
   7  -5   1       85.50       71.70      9.70 o 
   8  -5   1        0.47       -9.69      7.78 o 
 -10  -4   1       11.20        8.92      9.24 o 
  -9  -4   1       25.44       37.40      8.13 o 
  -8  -4   1       14.67        9.58     11.45 o 
  -7  -4   1      191.88      227.69     12.06 o 
  -6  -4   1      656.75      617.35     21.10 o 
  -5  -4   1       63.63       60.64      6.69 o 
  -4  -4   1      360.51      345.79      7.97 o 
  -3  -4   1      854.41      888.70     11.95 o 
  -2  -4   1      585.88      596.04      9.41 o 
  -1  -4   1      427.80      410.70     12.39 o 
   0  -4   1      194.10      197.91      6.41 o 
   1  -4   1      134.00      137.98      4.87 o 
   2  -4   1      896.99      964.46     19.64 o 
   3  -4   1      112.51      119.41      7.55 o 
   4  -4   1       10.26       10.63      4.81 o 
   5  -4   1       82.16       80.52      7.80 o 
   6  -4   1        1.20        6.17      5.10 o 
   7  -4   1        3.81        7.10      7.34 o 
   8  -4   1        1.94       -3.80      5.50 o 
   9  -4   1       10.26        5.37      9.87 o 
 -10  -3   1        0.51        1.70      7.97 o 
  -9  -3   1       26.02       25.89     10.38 o 
  -8  -3   1       15.77       17.73      9.93 o 
  -7  -3   1      135.88      132.68      9.71 o 
  -6  -3   1      227.45      216.02     11.09 o 
  -5  -3   1      539.64      500.48     13.95 o 
  -4  -3   1      113.91      103.84      4.68 o 
  -3  -3   1      138.32      136.52      4.55 o 
  -2  -3   1      241.83      224.45      5.36 o 
  -1  -3   1      346.95      321.96      6.18 o 
   0  -3   1       92.93      105.11      6.29 o 
   1  -3   1      769.29      762.85      9.41 o 
   2  -3   1     2323.69     2326.95     28.44 o 
   3  -3   1      631.79      642.69     14.54 o 
   4  -3   1      284.94      259.96     10.52 o 
   5  -3   1      363.90      351.13     13.12 o 
   6  -3   1        0.03        3.38      4.86 o 
   7  -3   1      136.63      137.71     11.55 o 
   8  -3   1        2.08        3.43      5.57 o 
   9  -3   1        9.09        0.35      6.71 o 
 -10  -2   1        1.24        9.28     10.10 o 
  -9  -2   1       62.58       62.21     12.87 o 
  -8  -2   1       56.99       72.34      8.23 o 
  -7  -2   1      363.89      344.96     34.32 o 
  -6  -2   1        2.52        8.42      3.52 o 
  -5  -2   1     2690.05     2759.47     26.11 o 
  -4  -2   1      147.93      153.00      5.63 o 
  -3  -2   1      463.58      472.42      8.22 o 
  -2  -2   1      998.58      974.48     17.29 o 
  -1  -2   1      292.47      258.83      6.61 o 
   0  -2   1    15537.47    15510.60     85.29 o 
   1  -2   1      976.10      927.57     10.82 o 
   2  -2   1      651.52      582.30     15.28 o 
   3  -2   1      374.08      388.86     10.59 o 
   4  -2   1      261.03      226.38      9.29 o 
   5  -2   1      776.20      697.57     20.88 o 
   6  -2   1      282.33      306.86     13.08 o 
   7  -2   1        0.17        3.23      4.82 o 
   8  -2   1      242.10      203.01     13.09 o 
   9  -2   1        0.06        0.64      5.69 o 
 -10  -1   1        1.46        2.72      9.08 o 
  -9  -1   1       26.08       28.14     10.42 o 
  -8  -1   1       12.74        2.33      8.13 o 
  -7  -1   1      376.49      355.84     12.63 o 
  -6  -1   1      125.15      147.44      7.05 o 
  -5  -1   1      227.72      216.91      7.31 o 
  -4  -1   1      298.89      300.71      7.26 o 
  -3  -1   1      347.87      348.71      6.74 o 
  -2  -1   1     5593.94     5611.51     44.00 o 
  -1  -1   1       46.63       65.74      2.94 o 
   0  -1   1    10650.96    10496.47     99.43 o 
   1  -1   1     2854.59     2897.62     29.73 o 
   2  -1   1     1023.53      943.15     22.14 o 
   3  -1   1       29.63       22.75      2.44 o 
   4  -1   1     1229.66     1188.50     26.67 o 
   5  -1   1      183.46      186.35      6.50 o 
   6  -1   1      145.00      126.67     23.70 o 
   7  -1   1      154.74      169.61     11.06 o 
   8  -1   1      191.07      174.41     11.84 o 
   9  -1   1        8.82        2.32      5.71 o 
  10  -1   1        5.82       -1.48      9.08 o 
 -10   0   1        9.02       19.38     10.97 o 
  -9   0   1       27.56       21.20     10.78 o 
  -8   0   1       31.49       19.66      5.86 o 
  -7   0   1      119.46      113.81      8.93 o 
  -6   0   1      236.56      244.77      8.96 o 
  -5   0   1      349.93      393.99     10.46 o 
  -4   0   1      577.48      595.30     10.19 o 
  -3   0   1        0.16        1.62      2.07 o 
  -2   0   1     1649.97     1618.01     17.81 o 
  -1   0   1       18.89       13.06      1.39 o 
   1   0   1     1666.01     1555.22     14.46 o 
   2   0   1    10373.84    10218.45     58.83 o 
   3   0   1      279.10      235.71      5.69 o 
   4   0   1      583.68      572.62      9.73 o 
   5   0   1      109.19      132.04      5.92 o 
   6   0   1       29.38       53.76      8.46 o 
   7   0   1       16.31       19.90      6.04 o 
   8   0   1      104.34      131.96     18.04 o 
   9   0   1      132.60      173.71     18.28 o 
  10   0   1        3.18        9.95      9.28 o 
 -10   1   1       13.50       20.56     10.50 o 
  -9   1   1       59.19       98.24     15.95 o 
  -8   1   1      199.01      174.89     11.52 o 
  -7   1   1      258.86      244.82     12.22 o 
  -6   1   1        2.34       -1.35      3.43 o 
  -5   1   1      637.78      677.59     11.93 o 
  -4   1   1      800.13      811.94     11.68 o 
  -3   1   1      204.06      191.33      5.53 o 
  -2   1   1        4.23        7.55      2.56 o 
  -1   1   1      947.32      901.31     10.25 o 
   1   1   1     4697.05     4579.95     34.46 o 
   2   1   1     1654.90     1640.68     13.97 o 
   3   1   1      275.58      247.58      5.96 o 
   4   1   1     1732.69     1736.90     18.21 o 
   5   1   1      988.28     1043.40     20.74 o 
   6   1   1      161.04      199.80      8.01 o 
   7   1   1      600.07      594.75     17.46 o 
   8   1   1      194.90      208.87     12.00 o 
   9   1   1      224.97      232.82     13.90 o 
  10   1   1        9.97       19.38     11.09 o 
 -10   2   1       23.65       36.39     12.79 o 
  -9   2   1        3.82       -0.43      6.65 o 
  -8   2   1       42.46       45.66      8.64 o 
  -7   2   1      361.85      378.99     14.97 o 
  -6   2   1       88.21       94.56      8.43 o 
  -5   2   1      386.41      385.47      9.02 o 
  -4   2   1       23.29       28.12      3.10 o 
  -3   2   1      237.98      281.43      5.94 o 
  -2   2   1      756.56      703.29      8.37 o 
  -1   2   1      444.31      452.97      5.92 o 
   0   2   1     9347.26     9452.05    177.27 o 
   1   2   1     2409.89     2473.27     17.35 o 
   2   2   1     1375.46     1346.09     12.65 o 
   3   2   1       45.44       42.54      3.83 o 
   4   2   1        7.36        5.01      2.60 o 
   5   2   1      321.57      365.07      9.10 o 
   6   2   1       91.40      114.72      6.60 o 
   7   2   1      302.73      295.24     10.10 o 
   8   2   1      127.08      136.53     13.54 o 
   9   2   1       23.30       38.21     11.49 o 
  10   2   1       16.04       22.03     10.89 o 
  -9   3   1        1.11        1.27      9.73 o 
  -8   3   1       12.04       20.03     10.40 o 
  -7   3   1        6.82       11.97      5.65 o 
  -6   3   1      162.66      159.24     20.78 o 
  -5   3   1      104.60      110.05     10.62 o 
  -4   3   1      346.75      375.43      8.74 o 
  -3   3   1      490.41      458.00     11.69 o 
  -2   3   1       80.54       80.52      3.44 o 
  -1   3   1      431.07      419.90      6.66 o 
   0   3   1     1668.14     1672.02     14.30 o 
   1   3   1       98.48       94.27      3.58 o 
   2   3   1     1030.45     1034.79     15.48 o 
   3   3   1      969.01     1049.80     12.65 o 
   4   3   1      884.92      947.49     13.26 o 
   5   3   1        1.06        0.32      4.23 o 
   6   3   1        8.61       14.83      4.21 o 
   7   3   1       48.43       33.73      5.32 o 
   8   3   1       29.19       49.03      7.37 o 
   9   3   1        0.41       -6.24      7.03 o 
  10   3   1        0.00       -0.20      8.41 o 
  -9   4   1        6.16        6.75      6.48 o 
  -8   4   1       13.26       18.03      7.30 o 
  -7   4   1       14.58       12.44      5.93 o 
  -6   4   1      732.87      659.32     19.09 o 
  -5   4   1      249.73      221.60     11.17 o 
  -4   4   1      951.74      993.42     20.20 o 
  -3   4   1      825.12      833.89     16.83 o 
  -2   4   1     1135.91     1103.41     14.28 o 
  -1   4   1     4751.58     4941.47     31.98 o 
   0   4   1        8.35        8.02      2.32 o 
   1   4   1     1902.88     1932.84     17.49 o 
   2   4   1      912.75      930.44     11.66 o 
   3   4   1     1283.93     1427.16     15.81 o 
   4   4   1     1088.47     1034.10     14.24 o 
   5   4   1       16.04       18.81      3.63 o 
   6   4   1       15.33       14.92      4.17 o 
   7   4   1       59.61       78.64      6.26 o 
   8   4   1      212.37      237.51     41.09 o 
   9   4   1       26.00       22.89      9.87 o 
  10   4   1        7.31        5.41      9.51 o 
  -9   5   1       34.99       48.37      9.94 o 
  -8   5   1        0.92       -6.22      5.61 o 
  -7   5   1        5.00        4.46      5.37 o 
  -6   5   1        8.30       15.69      5.81 o 
  -5   5   1       65.76       57.65      7.53 o 
  -4   5   1      704.36      694.17     18.01 o 
  -3   5   1      134.71      118.57      7.94 o 
  -2   5   1        8.67       15.13      2.67 o 
  -1   5   1       20.70       24.25      3.42 o 
   0   5   1        0.86       -0.56      2.18 o 
   1   5   1      852.60      787.33     11.39 o 
   2   5   1       94.96      112.07      4.85 o 
   3   5   1     1630.52     1672.09     18.44 o 
   4   5   1     1132.13     1193.69     16.01 o 
   5   5   1       45.93       38.39      4.44 o 
   6   5   1        8.89        5.91      5.53 o 
   7   5   1      154.35      152.01     11.03 o 
   8   5   1       48.01       53.22     14.37 o 
   9   5   1       14.11        9.18      5.65 o 
  10   5   1        8.45        6.71      9.12 o 
  -8   6   1        2.88       13.42      7.12 o 
  -7   6   1        2.72        6.80      5.57 o 
  -6   6   1      212.11      204.94     12.80 o 
  -5   6   1       38.91       53.85      7.71 o 
  -4   6   1       54.66       45.72      6.79 o 
  -3   6   1        2.53        7.72      8.90 o 
  -2   6   1      223.27      276.33     12.50 o 
  -1   6   1      438.68      472.17      8.54 o 
   0   6   1      816.05      829.93     12.84 o 
   1   6   1      777.83      757.50     12.18 o 
   2   6   1        2.92        1.42      2.61 o 
   3   6   1      602.79      564.62     12.13 o 
   4   6   1      282.89      254.55      8.26 o 
   5   6   1       50.59       52.14      5.06 o 
   6   6   1      359.25      339.19     13.54 o 
   7   6   1      193.01      206.29     26.11 o 
   8   6   1        7.20        4.54      9.69 o 
   9   6   1       12.79       14.40      6.85 o 
  -8   7   1       36.71       61.02     10.33 o 
  -7   7   1        0.60        1.78      5.30 o 
  -6   7   1       58.95       57.62      8.89 o 
  -5   7   1      103.15      113.48     10.09 o 
  -4   7   1      249.71      248.91     12.56 o 
  -3   7   1       41.46       47.72      6.84 o 
  -2   7   1       47.94       51.99      6.64 o 
  -1   7   1      161.01      154.77      6.65 o 
   0   7   1      539.19      573.67     15.34 o 
   1   7   1      212.42      231.64      7.86 o 
   2   7   1       26.05       35.73      6.82 o 
   3   7   1       12.59       13.04      3.94 o 
   4   7   1      529.85      531.41     11.98 o 
   5   7   1        3.11        2.72      4.74 o 
   6   7   1       29.46       32.70      6.71 o 
   7   7   1       63.60       60.48      7.74 o 
   8   7   1       17.38       20.50     11.19 o 
   9   7   1       50.78       62.87     10.68 o 
  -7   8   1        1.44       13.71      7.85 o 
  -6   8   1       16.51       22.76      7.40 o 
  -5   8   1        0.30       -2.32      4.22 o 
  -4   8   1       20.46       18.15      8.45 o 
  -3   8   1        6.18        1.63      4.44 o 
  -2   8   1       32.72       34.17      6.33 o 
  -1   8   1      361.16      358.07      9.63 o 
   0   8   1       60.28       65.86      9.98 o 
   1   8   1      341.51      345.25     10.06 o 
   2   8   1       20.31       14.37      4.15 o 
   3   8   1      528.97      513.82     12.19 o 
   4   8   1      351.51      323.51     12.56 o 
   5   8   1      193.31      181.23     15.14 o 
   6   8   1      124.33      113.55      9.43 o 
   7   8   1        5.57        9.15      5.67 o 
   8   8   1        9.66        2.61      9.16 o 
   9   8   1       76.71       88.89     17.33 o 
  -6   9   1       46.14       37.39      8.43 o 
  -5   9   1       30.33       15.73      6.61 o 
  -4   9   1      122.97      131.33     11.19 o 
  -3   9   1        4.52       14.24      5.22 o 
  -2   9   1      175.41      142.56     10.10 o 
  -1   9   1       49.36       58.57      6.80 o 
   0   9   1      452.10      419.33     12.69 o 
   1   9   1      922.48      894.91     26.29 o 
   2   9   1       87.93       88.26      6.55 o 
   3   9   1        0.60       -1.14      4.05 o 
   4   9   1       71.84       69.83     11.55 o 
   5   9   1      186.12      170.82     10.98 o 
   6   9   1       50.36       63.67     13.93 o 
   7   9   1        0.61        4.54      9.87 o 
   8   9   1        0.00        1.97      9.99 o 
  -5  10   1       11.99       13.02      6.73 o 
  -4  10   1       15.47       18.38      7.58 o 
  -3  10   1        8.96        7.29      5.47 o 
  -2  10   1       20.52       26.15      6.57 o 
  -1  10   1       28.37       31.24      6.04 o 
   0  10   1       68.57       51.57      4.99 o 
   1  10   1       35.85       30.65      5.44 o 
   2  10   1       42.16       42.45      5.50 o 
   3  10   1       16.90       20.51      6.08 o 
   4  10   1        0.29        4.38      7.82 o 
   5  10   1        1.04        0.51      8.17 o 
   6  10   1       10.80       -7.58      8.84 o 
   7  10   1        7.74       19.30     11.53 o 
  -4  11   1        9.33        6.30      6.23 o 
  -3  11   1       28.63       19.39      6.41 o 
  -2  11   1        3.79        9.39      5.57 o 
  -1  11   1       95.02       94.00      7.75 o 
   0  11   1      149.40      153.37      8.85 o 
   1  11   1       13.96       17.26      4.31 o 
   2  11   1       93.72       97.85     13.54 o 
   3  11   1       89.59       92.76     14.45 o 
   4  11   1      136.46      147.51     17.41 o 
   5  11   1       49.63       62.33     14.09 o 
   6  11   1        2.27       -1.50      9.24 o 
   7  11   1       45.99       41.33     13.78 o 
  -3  12   1        4.68        8.43      6.11 o 
  -2  12   1       11.29        7.76      6.89 o 
  -1  12   1       14.73        4.74      8.25 o 
   0  12   1        0.31        2.57      7.26 o 
   1  12   1       28.94       43.73     11.41 o 
   2  12   1       47.60       42.75     11.21 o 
   3  12   1       31.20       39.35     11.68 o 
   4  12   1       50.79       36.71     12.91 o 
   5  12   1        4.90        7.78      9.79 o 
   0  13   1       10.43        3.75      7.85 o 
   3  13   1       25.34       29.17     12.32 o 
  -3 -12   2       35.50       32.43      8.00 o 
  -2 -12   2       12.02       22.10      9.75 o 
  -1 -12   2        0.03        8.01      8.21 o 
   0 -12   2       12.31       18.50      6.42 o 
   1 -12   2        0.74       -1.17      5.84 o 
  -5 -11   2        9.14        7.28      6.26 o 
  -4 -11   2        9.11        1.89      5.76 o 
  -3 -11   2       63.00       72.93      9.15 o 
  -2 -11   2       13.90       13.50      6.08 o 
  -1 -11   2       45.14       32.13     10.34 o 
   0 -11   2       55.27       38.13     10.34 o 
   1 -11   2        1.35        4.37      4.15 o 
   2 -11   2       69.70       70.90     17.34 o 
   3 -11   2        9.42       12.62     16.60 o 
  -7 -10   2        5.12        5.54      9.77 o 
  -6 -10   2        1.75        9.83      6.41 o 
  -5 -10   2        1.90        0.82      5.84 o 
  -4 -10   2       71.84       70.42      9.10 o 
  -3 -10   2        6.15        7.21      5.36 o 
  -2 -10   2        0.03       -3.22      4.61 o 
  -1 -10   2       34.43       48.67     10.30 o 
   0 -10   2       46.95       43.77     10.40 o 
   1 -10   2       13.20       15.38      4.87 o 
   2 -10   2        9.03        5.24      4.49 o 
   3 -10   2       49.92       56.85      9.14 o 
   4 -10   2       20.19       18.49     11.21 o 
  -7  -9   2        1.24       14.06      7.01 o 
  -6  -9   2       27.05       13.89      6.37 o 
  -5  -9   2       11.08       17.44      6.14 o 
  -4  -9   2        3.94        7.89      5.57 o 
  -3  -9   2       20.73       19.11      6.03 o 
  -2  -9   2      100.13       95.66      8.64 o 
  -1  -9   2       53.63       67.67      9.02 o 
   0  -9   2      250.86      244.82     13.12 o 
   1  -9   2      218.45      229.57     10.29 o 
   2  -9   2       21.51       20.40      4.72 o 
   3  -9   2       51.04       55.58     18.63 o 
   4  -9   2       21.26       16.53     15.12 o 
   5  -9   2       23.26       14.70      6.66 o 
  -8  -8   2        7.29        0.86     10.14 o 
  -7  -8   2        0.87       -2.57      6.12 o 
  -6  -8   2      108.61      137.55     18.91 o 
  -5  -8   2       53.03       61.05      8.22 o 
  -4  -8   2       39.15       55.92     14.17 o 
  -3  -8   2      108.76       96.02      8.65 o 
  -2  -8   2       25.13       17.53      5.85 o 
  -1  -8   2        3.63        8.28      4.00 o 
   0  -8   2      481.49      472.43     12.19 o 
   1  -8   2       26.42       19.30      4.56 o 
   2  -8   2       17.09       23.70      5.05 o 
   3  -8   2       13.15       18.15      5.55 o 
   4  -8   2        1.51        2.64      4.97 o 
   5  -8   2        6.95       20.21      6.68 o 
   6  -8   2       11.62       21.73      7.57 o 
  -9  -7   2       27.33       16.40      9.59 o 
  -8  -7   2      129.80      150.00     12.25 o 
  -7  -7   2       39.63       32.82      7.47 o 
  -6  -7   2       31.58       42.03      7.28 o 
  -5  -7   2       26.74       20.25      9.79 o 
  -4  -7   2        5.22       -1.46      4.42 o 
  -3  -7   2      307.84      331.03     13.62 o 
  -2  -7   2       33.09       33.25      4.49 o 
  -1  -7   2       23.25       25.11      4.36 o 
   0  -7   2       11.31       14.13      3.95 o 
   1  -7   2       11.26        8.87      5.06 o 
   2  -7   2       23.89       24.48      6.83 o 
   3  -7   2       84.12       91.32      8.76 o 
   4  -7   2        4.72        4.17      6.61 o 
   5  -7   2       33.66       42.67     19.89 o 
   6  -7   2        0.01        4.57      5.55 o 
   7  -7   2        7.23       12.20      7.14 o 
  -9  -6   2       49.22       62.44      9.65 o 
  -8  -6   2       36.45       43.46      8.06 o 
  -7  -6   2        0.02        2.04      4.79 o 
  -6  -6   2      174.71      147.57     10.72 o 
  -5  -6   2       11.46       16.49      5.42 o 
  -4  -6   2        1.09       -2.99      4.53 o 
  -3  -6   2      228.14      220.12     21.12 o 
  -2  -6   2      957.35      963.57     15.04 o 
  -1  -6   2      138.12      152.75      6.67 o 
   0  -6   2       20.02       30.87      5.19 o 
   1  -6   2       93.85       85.88      5.53 o 
   2  -6   2      430.04      472.13     15.99 o 
   3  -6   2        0.78       -4.53      3.61 o 
   4  -6   2       18.08       33.94      6.32 o 
   5  -6   2      264.08      263.67     18.81 o 
   6  -6   2       23.68       23.60     11.13 o 
   7  -6   2        2.63       -7.33      4.88 o 
   8  -6   2       15.39       15.09      7.07 o 
  -9  -5   2       13.80       15.34      6.93 o 
  -8  -5   2      178.10      164.13     12.00 o 
  -7  -5   2        4.37        4.12      5.13 o 
  -6  -5   2        0.41        3.22      8.05 o 
  -5  -5   2      181.03      181.89     10.56 o 
  -4  -5   2       61.89       59.46      6.62 o 
  -3  -5   2       46.95       59.85      4.15 o 
  -2  -5   2      265.01      276.01      8.31 o 
  -1  -5   2      167.85      174.92     10.91 o 
   0  -5   2     1896.16     1890.73     20.12 o 
   1  -5   2       42.63       40.71      3.83 o 
   2  -5   2      152.58      170.69      5.60 o 
   3  -5   2       19.60       24.58      5.57 o 
   4  -5   2        0.02        1.07      4.27 o 
   5  -5   2       34.81       41.91      9.12 o 
   6  -5   2       50.71       55.12      8.18 o 
   7  -5   2       39.08       21.58     11.90 o 
   8  -5   2        6.11        4.63      8.59 o 
 -10  -4   2        0.01       -2.45      9.55 o 
  -9  -4   2        1.26        1.65      5.48 o 
  -8  -4   2       65.89       58.63     22.76 o 
  -7  -4   2      233.29      242.16     12.82 o 
  -6  -4   2      186.72      177.37     10.45 o 
  -5  -4   2      551.49      546.43     15.74 o 
  -4  -4   2       42.01       29.63      8.23 o 
  -3  -4   2      344.59      337.90      7.22 o 
  -2  -4   2     4028.63     4070.10     30.85 o 
  -1  -4   2      898.77      941.20     12.35 o 
   0  -4   2     3889.56     3903.84     30.13 o 
   1  -4   2      105.77      103.28      4.69 o 
   2  -4   2     1527.66     1554.82     19.61 o 
   3  -4   2      484.99      507.78     14.44 o 
   4  -4   2       37.31       38.87      6.39 o 
   5  -4   2      250.02      239.49     11.89 o 
   6  -4   2       17.06       10.29      5.24 o 
   7  -4   2      299.12      295.68     14.96 o 
   8  -4   2       42.20       38.28     12.10 o 
   9  -4   2        2.48       -0.54      6.72 o 
 -10  -3   2        0.49       -2.76      8.53 o 
  -9  -3   2        2.80        5.15     13.70 o 
  -8  -3   2       21.61       26.59      6.81 o 
  -7  -3   2      193.91      180.42     17.01 o 
  -6  -3   2       16.37       20.74      5.93 o 
  -5  -3   2      288.49      336.43     14.09 o 
  -4  -3   2       19.50       26.66      2.82 o 
  -3  -3   2      207.60      186.39      4.82 o 
  -2  -3   2      568.41      628.80      8.56 o 
  -1  -3   2      203.69      214.17      6.62 o 
   0  -3   2      385.24      370.29      7.08 o 
   1  -3   2        0.54        5.37      2.02 o 
   2  -3   2      358.94      331.52      8.17 o 
   3  -3   2       27.51       23.22      4.63 o 
   4  -3   2      363.40      361.45     22.28 o 
   5  -3   2      187.21      178.96     10.48 o 
   6  -3   2       36.27       29.63      6.67 o 
   7  -3   2       41.23       61.23     22.04 o 
   8  -3   2       24.81       31.62     12.06 o 
   9  -3   2       65.37       85.42     10.83 o 
 -10  -2   2       13.95       33.20     11.84 o 
  -9  -2   2        6.51        0.12      8.33 o 
  -8  -2   2       56.54       72.75      8.69 o 
  -7  -2   2      117.59      135.07     10.07 o 
  -6  -2   2      520.07      528.86     15.99 o 
  -5  -2   2      164.83      168.94      6.37 o 
  -4  -2   2      206.74      217.28      5.99 o 
  -3  -2   2      510.45      487.91     11.30 o 
  -2  -2   2      715.82      711.63     12.38 o 
  -1  -2   2     2124.28     2214.66     22.79 o 
   0  -2   2        0.00       -0.23      1.60 o 
   1  -2   2      401.50      448.69      6.75 o 
   2  -2   2       14.28       13.21      2.65 o 
   3  -2   2      483.79      467.51     11.90 o 
   4  -2   2      159.16      165.67     15.63 o 
   5  -2   2        5.21        8.59      7.50 o 
   6  -2   2      753.97      780.36     20.19 o 
   7  -2   2      123.25      113.61     21.59 o 
   8  -2   2       20.06       24.10      6.64 o 
   9  -2   2       11.83       28.24     16.44 o 
 -10  -1   2       30.94       43.73     12.91 o 
  -9  -1   2       52.45       46.73     12.04 o 
  -8  -1   2       18.12       22.03      9.35 o 
  -7  -1   2      359.63      399.30     14.87 o 
  -6  -1   2      193.36      180.08      7.63 o 
  -5  -1   2        4.58        4.45      2.79 o 
  -4  -1   2     1053.52     1061.10     13.34 o 
  -3  -1   2     2105.45     2012.14     24.98 o 
  -2  -1   2       96.72       98.92      6.67 o 
  -1  -1   2       39.88       48.02      3.15 o 
   0  -1   2     9825.15    10011.28     56.58 o 
   1  -1   2        2.05        0.88      2.09 o 
   2  -1   2     1126.15     1081.54     15.54 o 
   3  -1   2      241.61      260.47      8.61 o 
   4  -1   2      889.51      877.79     11.38 o 
   5  -1   2      948.89      927.48     32.94 o 
   6  -1   2        1.45       -3.71      4.04 o 
   7  -1   2      148.44      169.98     11.16 o 
   8  -1   2      172.22      165.03     12.04 o 
   9  -1   2        1.40        0.21      5.32 o 
  10  -1   2        4.28       -3.30      6.39 o 
 -10   0   2       37.52       59.72     13.62 o 
  -9   0   2        0.73       13.18      8.92 o 
  -8   0   2       41.47       33.39     10.58 o 
  -7   0   2      208.40      259.15     10.46 o 
  -6   0   2       44.45       61.14      6.41 o 
  -5   0   2        2.53        1.30      3.81 o 
  -4   0   2       11.15        6.35      2.48 o 
  -3   0   2       23.96       21.97      2.62 o 
  -2   0   2     1252.94     1234.95     11.50 o 
  -1   0   2      542.68      539.28      7.94 o 
   0   0   2     4478.76     4424.51     32.96 o 
   1   0   2      651.46      593.90      5.68 o 
   2   0   2     1155.48     1130.51     11.06 o 
   3   0   2     1150.31     1133.44     12.55 o 
   4   0   2      226.68      260.33      6.65 o 
   5   0   2        3.96        9.43      3.66 o 
   6   0   2       17.88       17.31      5.16 o 
   7   0   2       67.37       76.91      8.31 o 
   8   0   2      384.74      338.72     14.93 o 
   9   0   2        0.72        2.63      5.43 o 
  10   0   2        3.10        6.25     10.03 o 
 -10   1   2        0.06       -1.62      8.57 o 
  -9   1   2       67.10       53.01     12.83 o 
  -8   1   2       28.82       29.87     10.70 o 
  -7   1   2      179.91      181.96     10.98 o 
  -6   1   2       27.21       23.37      4.40 o 
  -5   1   2     1659.18     1509.90     18.45 o 
  -4   1   2     2122.79     2121.63     20.73 o 
  -3   1   2     1248.79     1259.24     13.66 o 
  -2   1   2      797.94      698.40      8.64 o 
  -1   1   2     8884.42     8657.24     51.63 o 
   0   1   2       70.77       74.07      2.66 o 
   1   1   2      401.25      395.46      6.70 o 
   2   1   2     3367.79     3348.75     23.63 o 
   3   1   2      134.16      140.69      4.87 o 
   4   1   2        7.78       11.51      2.75 o 
   5   1   2        0.07       -4.05      2.70 o 
   6   1   2      252.90      249.44      8.70 o 
   7   1   2        0.53        2.04      6.00 o 
   8   1   2       40.95       30.21     13.99 o 
   9   1   2        2.79       14.28      6.11 o 
  10   1   2       17.43       29.64     12.12 o 
 -10   2   2        0.70       -3.59      7.97 o 
  -9   2   2        3.62        8.13      8.88 o 
  -8   2   2        1.02        6.22      5.08 o 
  -7   2   2      446.49      416.75     15.61 o 
  -6   2   2      222.18      216.52     10.68 o 
  -5   2   2        8.80        6.58      3.77 o 
  -4   2   2     1058.46     1023.37     13.49 o 
  -3   2   2     5182.76     5154.01     37.39 o 
  -2   2   2     4800.83     4720.48     56.28 o 
  -1   2   2       22.75       20.65      2.04 o 
   0   2   2        0.01       -1.93      1.28 o 
   1   2   2       89.27       75.05      3.70 o 
   2   2   2     1015.20      979.45     11.04 o 
   3   2   2     2672.32     2671.87     22.30 o 
   4   2   2     2175.47     2180.74     21.36 o 
   5   2   2      388.28      441.09     10.01 o 
   6   2   2      133.81      149.07      7.31 o 
   7   2   2      280.84      250.64      9.59 o 
   8   2   2       12.10       -0.93      4.80 o 
   9   2   2        1.60       -4.65      5.80 o 
  10   2   2       10.69       20.21     10.54 o 
  -9   3   2        0.49        2.07      6.03 o 
  -8   3   2        2.50        8.77      5.19 o 
  -7   3   2       27.07       29.87      9.53 o 
  -6   3   2       95.69       93.01      8.51 o 
  -5   3   2       36.07       52.99      7.42 o 
  -4   3   2      473.13      499.78      9.93 o 
  -3   3   2     2654.93     2810.66     23.47 o 
  -2   3   2     2674.13     2612.12     34.13 o 
  -1   3   2      255.06      262.19      6.33 o 
   0   3   2       54.02       54.48      2.31 o 
   1   3   2        4.80        7.23      1.60 o 
   2   3   2      584.69      573.50      8.94 o 
   3   3   2     1215.47     1136.04     18.03 o 
   4   3   2     1334.01     1265.13     15.69 o 
   5   3   2      850.30      746.66     13.00 o 
   6   3   2        0.17        2.98      3.65 o 
   7   3   2        0.38        2.07      4.14 o 
   8   3   2      193.82      205.06     11.74 o 
   9   3   2       13.45       13.14      9.51 o 
  10   3   2        0.36       11.09      9.24 o 
  -9   4   2        6.33        2.41      5.98 o 
  -8   4   2        0.49       -4.56      4.79 o 
  -7   4   2       89.09       70.48      8.47 o 
  -6   4   2        0.58       -1.98      4.45 o 
  -5   4   2       97.10       92.33      8.11 o 
  -4   4   2        2.21        0.92      2.41 o 
  -3   4   2       73.91       70.00      5.31 o 
  -2   4   2     1355.22     1409.00     15.03 o 
  -1   4   2        0.84        0.76      2.05 o 
   0   4   2     1853.51     1968.60     14.74 o 
   1   4   2      145.01      138.59      4.50 o 
   2   4   2     2821.95     2734.48     22.24 o 
   3   4   2       47.56       46.56      3.67 o 
   4   4   2       13.50       14.81      3.23 o 
   5   4   2     1490.35     1441.85     23.21 o 
   6   4   2      283.65      292.72      9.71 o 
   7   4   2      496.39      513.97     13.12 o 
   8   4   2        6.59        2.27      7.85 o 
   9   4   2        5.67        1.58      8.01 o 
  10   4   2       14.53       27.35     11.05 o 
  -9   5   2        5.89       -7.30      5.99 o 
  -8   5   2       17.97       18.18      9.73 o 
  -7   5   2      137.62      131.35     10.93 o 
  -6   5   2      255.52      261.13     13.16 o 
  -5   5   2      254.82      266.28     12.58 o 
  -4   5   2       14.77        8.38      7.16 o 
  -3   5   2      395.47      432.81      8.58 o 
  -2   5   2       64.55       75.40      4.19 o 
  -1   5   2      381.65      394.78      8.07 o 
   0   5   2       28.96       37.38      2.76 o 
   1   5   2      337.75      336.96      7.11 o 
   2   5   2      138.65      160.41      5.41 o 
   3   5   2      319.42      317.15      7.71 o 
   4   5   2      215.76      218.76      7.18 o 
   5   5   2       33.32       48.21      4.74 o 
   6   5   2       87.85       95.78      6.53 o 
   7   5   2      241.66      234.94     12.14 o 
   8   5   2        6.08        3.31      4.86 o 
   9   5   2       13.57       15.40      5.92 o 
  10   5   2        0.55        8.21      8.41 o 
  -8   6   2       36.45       24.96      7.50 o 
  -7   6   2       41.67       30.24      7.89 o 
  -6   6   2      210.16      231.35     13.11 o 
  -5   6   2      172.14      179.14     21.57 o 
  -4   6   2       20.75       22.16      5.95 o 
  -3   6   2      250.45      242.01     10.84 o 
  -2   6   2       29.46       31.40      3.73 o 
  -1   6   2        0.79        6.57      2.94 o 
   0   6   2        1.04        1.63      2.09 o 
   1   6   2       21.80       28.18      3.43 o 
   2   6   2      232.53      263.64      8.57 o 
   3   6   2        0.81        2.75      2.90 o 
   4   6   2       12.27        7.90      3.20 o 
   5   6   2        2.80        2.01      3.37 o 
   6   6   2      210.60      185.50      8.26 o 
   7   6   2       61.07       66.05      7.86 o 
   8   6   2       40.98       51.72      7.86 o 
   9   6   2       19.17       22.77      9.49 o 
  -8   7   2        0.93       -1.20      6.29 o 
  -7   7   2       12.43       14.77      6.65 o 
  -6   7   2      184.66      190.88     12.88 o 
  -5   7   2      377.25      397.04     28.24 o 
  -4   7   2       18.71       21.94      6.07 o 
  -3   7   2       79.55       71.04      7.41 o 
  -2   7   2      274.28      269.52      8.30 o 
  -1   7   2      385.69      410.57      8.65 o 
   0   7   2        0.69        2.87      2.55 o 
   1   7   2      334.29      319.56      8.76 o 
   2   7   2        0.14        5.57      3.07 o 
   3   7   2       38.03       34.63      4.36 o 
   4   7   2       43.80       51.31      7.94 o 
   5   7   2       99.02      105.74      6.56 o 
   6   7   2      358.54      356.80     13.74 o 
   7   7   2       33.32       24.84      6.40 o 
   8   7   2       82.48      101.80     15.79 o 
   9   7   2        0.17       10.22      9.24 o 
  -7   8   2       59.80       71.42     11.72 o 
  -6   8   2        9.41        5.70      5.75 o 
  -5   8   2        4.82       11.46      5.87 o 
  -4   8   2       59.46       62.58      8.05 o 
  -3   8   2      263.19      258.71     12.19 o 
  -2   8   2       52.82       57.55      7.13 o 
  -1   8   2        0.02        1.25      3.08 o 
   0   8   2      272.67      260.59      7.48 o 
   1   8   2      221.65      229.41      8.48 o 
   2   8   2      342.53      331.46     20.13 o 
   3   8   2      358.15      360.26     10.25 o 
   4   8   2       22.38       22.41      4.32 o 
   5   8   2        4.64        4.28      4.84 o 
   6   8   2       33.27       25.19      6.35 o 
   7   8   2        1.38      -10.14      7.26 o 
   8   8   2        0.90       -7.18      7.97 o 
   9   8   2        0.88        1.46      9.39 o 
  -6   9   2        8.19        2.60      5.68 o 
  -5   9   2        1.03        6.93      6.12 o 
  -4   9   2       11.96       15.82      6.93 o 
  -3   9   2       97.18       93.72      9.04 o 
  -2   9   2      230.73      216.99     17.88 o 
  -1   9   2      737.57      700.10     14.06 o 
   0   9   2      192.14      185.50     10.55 o 
   1   9   2      175.71      174.72      8.22 o 
   2   9   2      553.36      563.97     13.13 o 
   3   9   2      149.54      153.54      7.74 o 
   4   9   2       41.66       51.18      5.76 o 
   5   9   2       46.71       50.72     11.68 o 
   6   9   2       37.77       29.49     11.29 o 
   7   9   2       21.02       20.01      9.83 o 
   8   9   2        3.54       30.39     12.04 o 
  -5  10   2       12.41        7.18      6.26 o 
  -4  10   2       51.06       71.71      9.49 o 
  -3  10   2       84.93       81.24     13.50 o 
  -2  10   2        0.55        0.82      4.50 o 
  -1  10   2        7.93        1.40      4.37 o 
   0  10   2       45.06       50.43      4.96 o 
   1  10   2       92.18      115.11      7.24 o 
   2  10   2       13.91        7.07      6.00 o 
   3  10   2       11.28        8.65     14.78 o 
   4  10   2      283.15      297.62     20.60 o 
   5  10   2        1.40       -2.37      8.29 o 
   6  10   2       93.94       84.00     15.31 o 
   7  10   2        0.07        6.04      9.47 o 
   8  10   2       16.85       -3.75     10.89 o 
  -4  11   2       11.14       10.90      9.43 o 
  -3  11   2        1.57        1.67      5.35 o 
  -2  11   2       55.16       50.69     10.48 o 
  -1  11   2       10.64       10.23      5.24 o 
   0  11   2       71.77       89.80     13.62 o 
   1  11   2       18.28       19.39      6.05 o 
   2  11   2       29.73       32.08      7.03 o 
   3  11   2      107.74      106.45     14.96 o 
   4  11   2       23.72       21.75     10.10 o 
   5  11   2        0.59       13.10     10.22 o 
   6  11   2       30.40       37.73     12.79 o 
   7  11   2       11.75       12.39     11.64 o 
  -3  12   2        2.73       10.34     10.14 o 
  -2  12   2        9.72       27.16     11.13 o 
  -1  12   2       12.23        9.20      8.60 o 
   0  12   2        4.23        4.82      7.46 o 
   1  12   2       21.53       55.38     11.84 o 
   2  12   2       13.62       11.13      8.01 o 
   3  12   2        4.55       24.08     10.46 o 
   4  12   2        2.54       -4.30      8.64 o 
   5  12   2       12.36       16.10     11.21 o 
   6  12   2        0.02        5.49     10.46 o 
  -1  13   2        0.01        6.91      8.37 o 
   0  13   2       36.55       45.71     12.43 o 
   1  13   2        2.82       13.38      8.80 o 
   2  13   2       10.49       15.75      9.16 o 
   3  13   2       23.08       13.70      9.79 o 
   4  13   2        0.74        2.61      9.63 o 
  -5 -11   3        1.83       -1.95      7.28 o 
  -4 -11   3       24.88       42.39      8.41 o 
  -3 -11   3       25.65       20.39      7.23 o 
  -2 -11   3        6.69        4.58      7.97 o 
  -1 -11   3        1.05       15.55      9.16 o 
   0 -11   3       49.09       45.39     12.00 o 
   1 -11   3       19.71       14.45      9.69 o 
   2 -11   3        1.92        0.04      4.83 o 
  -6 -10   3       46.77       51.28      9.52 o 
  -5 -10   3        4.45       -4.59      7.89 o 
  -4 -10   3       13.02        7.17      6.07 o 
  -3 -10   3       10.75        3.92      5.77 o 
  -2 -10   3       93.77       86.35      9.25 o 
  -1 -10   3        3.72       15.24      8.37 o 
   0 -10   3        2.56        2.57      6.55 o 
   1 -10   3       14.56       16.78      4.88 o 
   2 -10   3       11.16       16.00      4.91 o 
   3 -10   3        1.56        0.08      5.29 o 
   4 -10   3        6.02        9.60      6.88 o 
  -7  -9   3        2.46        1.27      5.88 o 
  -6  -9   3       97.67       94.78     10.68 o 
  -5  -9   3       95.35       97.08     10.59 o 
  -4  -9   3        2.42        8.61      9.34 o 
  -3  -9   3       64.26       62.87      8.32 o 
  -2  -9   3      127.47      121.90      9.77 o 
  -1  -9   3      108.85      113.73      9.32 o 
   0  -9   3      136.50      137.75     10.28 o 
   1  -9   3       52.83       50.02      6.33 o 
   2  -9   3        1.98        3.69      4.13 o 
   3  -9   3        1.76        6.52      5.22 o 
   4  -9   3       26.85       11.39      7.52 o 
   5  -9   3        0.12       -1.06      5.74 o 
  -8  -8   3       33.02       20.50      8.10 o 
  -7  -8   3       13.56       15.31      6.93 o 
  -6  -8   3        1.51        1.15      5.41 o 
  -5  -8   3      179.78      170.41     11.63 o 
  -4  -8   3      146.71      161.81     11.05 o 
  -3  -8   3      125.21      126.52      9.74 o 
  -2  -8   3        0.22        1.12      4.65 o 
  -1  -8   3        5.23        7.38      5.02 o 
   0  -8   3       76.87       69.70      6.23 o 
   1  -8   3       87.56       86.72      9.16 o 
   2  -8   3        0.00       -3.66      3.51 o 
   3  -8   3        2.48        4.08      5.05 o 
   4  -8   3        0.69        2.74      6.49 o 
   5  -8   3        1.21        3.00      5.22 o 
   6  -8   3       21.49       16.16      8.03 o 
  -8  -7   3        2.40        1.78      5.90 o 
  -7  -7   3       32.16       43.72     13.54 o 
  -6  -7   3        5.03       12.46      5.98 o 
  -5  -7   3      161.14      157.59     16.95 o 
  -4  -7   3      119.10      126.50      9.38 o 
  -3  -7   3        2.57        7.22      4.98 o 
  -2  -7   3      272.36      257.31     12.03 o 
  -1  -7   3      236.06      236.54      8.65 o 
   0  -7   3      220.22      221.81      8.55 o 
   1  -7   3        6.36        4.39      4.69 o 
   2  -7   3       65.49       57.98      8.04 o 
   3  -7   3      293.69      314.67     14.23 o 
   4  -7   3        0.23       -0.44      4.60 o 
   5  -7   3       91.74       90.19     27.75 o 
   6  -7   3       38.75       42.85     12.75 o 
   7  -7   3       28.06       46.94     10.06 o 
  -9  -6   3        3.82        1.67      6.02 o 
  -8  -6   3        1.15        3.03      6.03 o 
  -7  -6   3      149.53      158.66     11.80 o 
  -6  -6   3      164.56      148.53     10.63 o 
  -5  -6   3      303.66      292.58     12.96 o 
  -4  -6   3       10.93       11.24      5.13 o 
  -3  -6   3      118.62      115.71      8.69 o 
  -2  -6   3        1.11       -0.63      2.95 o 
  -1  -6   3      145.61      158.00      6.97 o 
   0  -6   3     1330.92     1301.99     18.04 o 
   1  -6   3      158.00      155.90      7.02 o 
   2  -6   3      317.87      298.65     16.36 o 
   3  -6   3      236.06      274.53     12.11 o 
   4  -6   3        4.40       12.48      5.14 o 
   5  -6   3       19.14       30.69      6.91 o 
   6  -6   3      116.71      118.94     11.28 o 
   7  -6   3        0.93        8.80      6.35 o 
  -9  -5   3       12.30       10.48      6.41 o 
  -8  -5   3        3.43        2.51      5.73 o 
  -7  -5   3       18.05       29.22      6.88 o 
  -6  -5   3       19.38       25.95      6.07 o 
  -5  -5   3       10.38       14.98      5.16 o 
  -4  -5   3      207.75      207.27     14.17 o 
  -3  -5   3      546.01      584.22     15.91 o 
  -2  -5   3      100.23      101.72      5.14 o 
  -1  -5   3        4.58        2.94      2.75 o 
   0  -5   3      310.33      321.19      8.55 o 
   1  -5   3      136.23      135.04      8.97 o 
   2  -5   3       87.74       88.04      8.74 o 
   3  -5   3        1.14        1.51      9.24 o 
   4  -5   3      255.31      233.10     11.77 o 
   5  -5   3       53.85       40.55     12.75 o 
   6  -5   3        0.48        3.08      5.36 o 
   7  -5   3       43.10       51.80     16.08 o 
   8  -5   3        0.11      -10.24      6.83 o 
  -9  -4   3       26.13       16.45      7.02 o 
  -8  -4   3        5.77        7.96      6.01 o 
  -7  -4   3      583.76      508.54     17.44 o 
  -6  -4   3       10.99        5.70      5.08 o 
  -5  -4   3       18.19       13.46      5.54 o 
  -4  -4   3        9.79        9.44      6.28 o 
  -3  -4   3       41.42       28.66      8.13 o 
  -2  -4   3      456.53      463.50      9.61 o 
  -1  -4   3        2.39        9.23      2.60 o 
   0  -4   3        8.74       10.99      2.99 o 
   1  -4   3      263.03      238.35      6.81 o 
   2  -4   3      522.56      534.38      8.50 o 
   3  -4   3      626.09      594.89     24.59 o 
   4  -4   3      143.03      154.18     12.67 o 
   5  -4   3       57.93       61.46     12.16 o 
   6  -4   3      159.92      145.43     15.57 o 
   7  -4   3       36.39       27.65      7.24 o 
   8  -4   3       23.24       17.58      6.92 o 
 -10  -3   3       43.83       53.80     13.74 o 
  -9  -3   3       43.30       32.17      8.03 o 
  -8  -3   3       18.67       10.24      5.94 o 
  -7  -3   3      829.58      793.44     20.96 o 
  -6  -3   3       94.61       89.75      8.29 o 
  -5  -3   3        4.10        0.08      4.27 o 
  -4  -3   3        6.95       12.40      5.62 o 
  -3  -3   3        8.83        5.54      3.28 o 
  -2  -3   3      175.26      147.91      7.08 o 
  -1  -3   3      371.61      422.47      7.52 o 
   0  -3   3      256.54      244.62      6.11 o 
   1  -3   3       26.72       33.08      2.96 o 
   2  -3   3      353.90      398.58     10.19 o 
   3  -3   3      146.62      151.49      8.10 o 
   4  -3   3        0.00        0.76      4.32 o 
   5  -3   3       49.39       61.17      7.42 o 
   6  -3   3       38.40       42.73     11.82 o 
   7  -3   3        1.25       -1.26      4.77 o 
   8  -3   3       14.51       11.19      6.40 o 
   9  -3   3        2.26        6.09      6.65 o 
 -10  -2   3       62.11       83.01     15.51 o 
  -9  -2   3       13.06       21.28      9.32 o 
  -8  -2   3       60.96       74.93     10.18 o 
  -7  -2   3      132.18      149.66     21.26 o 
  -6  -2   3       28.83       17.16      9.02 o 
  -5  -2   3       49.73       35.89      5.99 o 
  -4  -2   3      452.96      463.05     12.67 o 
  -3  -2   3      788.92      755.32     14.74 o 
  -2  -2   3        9.96        5.37      2.98 o 
  -1  -2   3     1629.34     1689.56     14.92 o 
   0  -2   3     5202.46     5357.16     35.43 o 
   1  -2   3      172.57      191.63      5.09 o 
   2  -2   3       11.64       15.04      2.70 o 
   3  -2   3       77.17       78.59      6.02 o 
   4  -2   3      179.52      177.58      8.95 o 
   5  -2   3        8.34       11.89      4.99 o 
   6  -2   3        1.07        0.40     10.03 o 
   7  -2   3       23.61       35.58      7.30 o 
   8  -2   3      141.99      136.24     11.60 o 
   9  -2   3        7.41       -2.05      5.87 o 
 -10  -1   3        0.33       -6.47      7.34 o 
  -9  -1   3       68.26       69.23     14.53 o 
  -8  -1   3      183.37      215.43     12.61 o 
  -7  -1   3       80.59       90.54     15.91 o 
  -6  -1   3       75.14       71.59      8.88 o 
  -5  -1   3       10.05        8.04      2.90 o 
  -4  -1   3       30.76       35.97      3.15 o 
  -3  -1   3      804.01      736.79     22.66 o 
  -2  -1   3        9.75       14.52      3.25 o 
  -1  -1   3      686.78      614.90     10.80 o 
   0  -1   3     7728.45     7867.48     49.38 o 
   1  -1   3      457.31      471.25     11.02 o 
   2  -1   3     3767.98     3667.01     27.78 o 
   3  -1   3       36.51       45.40      2.86 o 
   4  -1   3       77.54       79.05      4.46 o 
   5  -1   3      104.37      139.03     18.10 o 
   6  -1   3       12.33       13.38      7.58 o 
   7  -1   3      143.84      134.70     10.52 o 
   8  -1   3       14.35       23.93     17.27 o 
   9  -1   3        5.03        2.49      5.92 o 
 -10   0   3        0.07       19.97     10.10 o 
  -9   0   3       97.56       92.72     15.35 o 
  -8   0   3      388.82      400.48     23.37 o 
  -7   0   3      199.90      212.91     19.22 o 
  -6   0   3       15.50       16.42      4.19 o 
  -5   0   3        0.94       -1.55      2.74 o 
  -4   0   3      471.28      442.15      8.61 o 
  -3   0   3        1.20        4.19      1.98 o 
  -2   0   3     7569.27     7603.92     79.29 o 
  -1   0   3    23917.48    23659.12    155.74 o 
   0   0   3      158.41      177.97      3.94 o 
   1   0   3    14298.86    14144.39     78.55 o 
   2   0   3     3568.21     3566.88     25.64 o 
   3   0   3       42.60       48.70      4.66 o 
   4   0   3      565.20      580.35     10.36 o 
   5   0   3       30.44       31.43      3.91 o 
   6   0   3      410.79      374.82     19.42 o 
   7   0   3      309.47      317.47     19.85 o 
   8   0   3       20.84       20.48      6.45 o 
   9   0   3       16.40       13.08      6.05 o 
  10   0   3        0.05       -7.40      6.33 o 
 -10   1   3       24.18       27.59     11.57 o 
  -9   1   3       20.66       26.96     10.78 o 
  -8   1   3       29.79       32.72     10.22 o 
  -7   1   3      405.79      413.22     14.83 o 
  -6   1   3        7.96        1.59      3.60 o 
  -5   1   3        8.50        4.44      2.98 o 
  -4   1   3      120.25      150.02      5.64 o 
  -3   1   3     4105.85     4067.54     30.07 o 
  -2   1   3     3261.02     3105.13     30.98 o 
  -1   1   3     2772.06     2741.27     20.15 o 
   0   1   3       67.64       67.58      2.54 o 
   1   1   3     9185.41     9097.08     45.33 o 
   2   1   3     2612.64     2718.87     20.86 o 
   3   1   3      357.80      315.17      6.83 o 
   4   1   3       18.41       20.33      3.23 o 
   5   1   3      109.76      140.53      6.40 o 
   6   1   3      405.08      418.79     10.73 o 
   7   1   3        0.32        0.23      4.50 o 
   8   1   3       55.40       84.37      9.31 o 
   9   1   3       15.67       13.14      6.47 o 
  10   1   3       15.60       18.01      7.69 o 
  -9   2   3       54.68       46.46     12.79 o 
  -8   2   3        2.93        8.85      5.45 o 
  -7   2   3        5.32        7.02      5.35 o 
  -6   2   3      108.04      123.81      6.74 o 
  -5   2   3      281.59      246.92      9.29 o 
  -4   2   3      352.15      319.43      7.86 o 
  -3   2   3     4347.34     4319.36     36.94 o 
  -2   2   3       10.00        7.70      4.21 o 
  -1   2   3       66.36       55.69      2.95 o 
   0   2   3     9641.91     9479.68     68.41 o 
   1   2   3      289.66      278.28      7.00 o 
   2   2   3      517.89      425.16      6.86 o 
   3   2   3       13.57       19.75      2.74 o 
   4   2   3      108.57      109.30      5.24 o 
   5   2   3      883.30      860.90     18.92 o 
   6   2   3        1.53        1.17      3.59 o 
   7   2   3      153.07      166.05     10.78 o 
   8   2   3       64.95       73.34      8.58 o 
   9   2   3        9.17        1.58     11.17 o 
  10   2   3       53.65       48.91     13.93 o 
  -9   3   3        4.63       -1.86      8.64 o 
  -8   3   3       80.06      112.57     10.37 o 
  -7   3   3      147.27      131.97     10.03 o 
  -6   3   3       30.56       21.51      5.74 o 
  -5   3   3       31.61       38.84      6.07 o 
  -4   3   3      299.52      291.25      7.78 o 
  -3   3   3       18.97       17.62      2.80 o 
  -2   3   3      552.46      553.23      8.76 o 
  -1   3   3      322.81      336.99      6.31 o 
   0   3   3      101.93       99.53      5.11 o 
   1   3   3      131.18      152.94      6.15 o 
   2   3   3      499.56      477.14     11.01 o 
   3   3   3     6489.60     6723.63     44.53 o 
   4   3   3        0.93        5.42      2.73 o 
   5   3   3      252.94      233.82      7.94 o 
   6   3   3       23.67       18.90      4.29 o 
   7   3   3      715.60      692.22     15.02 o 
   8   3   3       90.09       75.78      8.68 o 
   9   3   3       36.27       29.51      8.72 o 
  10   3   3       61.79       76.73     14.45 o 
  -9   4   3        2.59        9.02      6.58 o 
  -8   4   3       11.33        3.91      5.83 o 
  -7   4   3      110.87       90.16      9.09 o 
  -6   4   3        6.08        2.94      5.37 o 
  -5   4   3        4.95        5.59      4.98 o 
  -4   4   3      169.29      156.95      6.13 o 
  -3   4   3      994.87      946.94     12.99 o 
  -2   4   3       32.83       38.50      3.28 o 
  -1   4   3     1798.01     1748.66     24.33 o 
   0   4   3       83.15       80.78      3.67 o 
   1   4   3      141.35      153.28      7.01 o 
   2   4   3     1879.98     1913.06     17.03 o 
   3   4   3     2772.43     2973.60     32.70 o 
   4   4   3      226.87      248.59     10.83 o 
   5   4   3        2.20        6.85      3.34 o 
   6   4   3       56.89       54.04      5.50 o 
   7   4   3      832.93      858.73     19.18 o 
   8   4   3        2.15        0.54      3.71 o 
   9   4   3       38.74       49.85     11.41 o 
  10   4   3        0.17       -4.34      8.64 o 
  -9   5   3       18.38       11.08      7.33 o 
  -8   5   3        0.60       -2.18      5.45 o 
  -7   5   3      155.28      186.61     12.34 o 
  -6   5   3      579.16      549.99     31.00 o 
  -5   5   3      727.30      696.22     18.84 o 
  -4   5   3      470.07      448.95     14.53 o 
  -3   5   3        6.65        7.39      2.85 o 
  -2   5   3      408.11      420.75      8.67 o 
  -1   5   3     2703.14     2876.89     24.65 o 
   0   5   3      459.07      394.47      8.56 o 
   1   5   3      384.02      353.37      6.99 o 
   2   5   3      268.53      282.72      8.65 o 
   3   5   3      308.61      344.21      7.80 o 
   4   5   3        4.81       15.32      3.16 o 
   5   5   3        0.12       -4.32      2.88 o 
   6   5   3      146.11      137.31      8.32 o 
   7   5   3       42.02       60.64      7.51 o 
   8   5   3        0.29        5.23      4.82 o 
   9   5   3        4.11       -9.43      6.51 o 
  -8   6   3       49.62       57.16      9.23 o 
  -7   6   3        3.19       -6.69      4.46 o 
  -6   6   3        0.50        7.67      5.02 o 
  -5   6   3       39.74       55.57      7.62 o 
  -4   6   3      277.43      285.08     12.59 o 
  -3   6   3      408.51      393.66      9.37 o 
  -2   6   3      386.80      340.06     10.26 o 
  -1   6   3      416.13      463.11      9.42 o 
   0   6   3      199.24      256.31      7.01 o 
   1   6   3      750.33      933.94     12.83 o 
   2   6   3      585.88      584.38     10.12 o 
   3   6   3      463.89      473.85      9.68 o 
   4   6   3       19.93       18.25      3.46 o 
   5   6   3      223.74      238.55      8.50 o 
   6   6   3      180.51      197.48      8.52 o 
   7   6   3       33.57       37.61      6.85 o 
   8   6   3        1.65        1.97      5.17 o 
   9   6   3        2.88       12.71      9.24 o 
  -8   7   3        1.31        5.71      6.52 o 
  -7   7   3        5.91       12.42      6.41 o 
  -6   7   3       40.38       54.51      8.62 o 
  -5   7   3       13.20       16.21      7.91 o 
  -4   7   3       14.63        3.74      4.95 o 
  -3   7   3      510.51      519.82     15.85 o 
  -2   7   3      231.09      215.69     10.66 o 
  -1   7   3      252.73      234.34      7.84 o 
   0   7   3       38.54       39.50      3.51 o 
   1   7   3        5.30       10.02      3.27 o 
   2   7   3     1778.60     1770.61     20.15 o 
   3   7   3        3.79        9.01      3.31 o 
   4   7   3      171.21      179.09      7.26 o 
   5   7   3      741.73      757.65     14.96 o 
   6   7   3      281.12      273.71     11.20 o 
   7   7   3      106.22       91.89     14.09 o 
   8   7   3       10.88       13.54      9.28 o 
   9   7   3        2.21       -0.08      8.68 o 
  -7   8   3        5.43        9.79      8.09 o 
  -6   8   3        0.13        2.40      5.80 o 
  -5   8   3       18.68       21.07      6.78 o 
  -4   8   3      100.03       82.08      8.70 o 
  -3   8   3       37.86       64.53     10.01 o 
  -2   8   3       48.54       53.98      5.18 o 
  -1   8   3     1165.93     1155.28     17.66 o 
   0   8   3        1.66       -1.12      2.82 o 
   1   8   3     1100.13     1092.17     16.66 o 
   2   8   3        5.91        5.33      3.42 o 
   3   8   3       21.83       23.89      4.32 o 
   4   8   3      282.46      256.85      8.72 o 
   5   8   3       62.04       45.79     10.28 o 
   6   8   3      210.64      206.44     18.75 o 
   7   8   3      104.91       98.60     15.00 o 
   8   8   3        1.29        9.28      9.00 o 
   9   8   3       12.61       16.14     10.42 o 
  -6   9   3       23.81       23.13      7.32 o 
  -5   9   3       56.90       50.93      8.54 o 
  -4   9   3       36.42       31.15      6.69 o 
  -3   9   3      295.27      250.51     12.84 o 
  -2   9   3       17.63       23.80      8.78 o 
  -1   9   3      294.49      272.54      9.72 o 
   0   9   3        5.35        4.07      3.37 o 
   1   9   3      271.38      278.91     10.77 o 
   2   9   3       73.69       61.06      6.92 o 
   3   9   3       11.61       10.12      5.71 o 
   4   9   3       94.85       99.81      9.32 o 
   5   9   3       25.24       19.26      9.51 o 
   6   9   3      214.25      238.76     20.49 o 
   7   9   3        0.08       -2.57      7.78 o 
   8   9   3       42.55       46.77     13.74 o 
  -6  10   3        4.17       13.41      7.27 o 
  -5  10   3       95.51       85.62     10.37 o 
  -4  10   3       60.36       67.72      9.19 o 
  -3  10   3       58.06       50.21      7.95 o 
  -2  10   3        9.92       10.50      5.39 o 
  -1  10   3       82.13       95.71      8.93 o 
   0  10   3       55.48       72.78     11.60 o 
   1  10   3       81.49       97.76      8.91 o 
   2  10   3        0.49       -3.68      4.58 o 
   3  10   3        0.63       -4.42      4.48 o 
   4  10   3       25.19       22.85     11.05 o 
   5  10   3        0.44       -0.20      7.82 o 
   6  10   3        1.43        0.39      9.28 o 
   7  10   3       32.07       36.75     12.47 o 
   8  10   3       37.57       27.71     13.03 o 
  -5  11   3       62.43       69.04     10.37 o 
  -4  11   3        3.04       -1.56      5.48 o 
  -3  11   3       13.95        6.66      5.68 o 
  -2  11   3      119.10      124.93     16.46 o 
  -1  11   3       12.91        6.04      8.68 o 
   0  11   3       13.35       16.06      8.41 o 
   1  11   3        0.05        0.57      4.86 o 
   2  11   3       10.20        3.22      5.59 o 
   3  11   3      131.95      117.75     10.45 o 
   4  11   3        4.84       22.93     10.10 o 
   5  11   3        0.52       -2.96      8.37 o 
   6  11   3        0.31       -0.28      8.84 o 
   7  11   3       10.20       16.14     11.88 o 
  -3  12   3       56.70       52.02     14.05 o 
  -2  12   3        2.41       -0.51      7.66 o 
  -1  12   3       31.30       11.68      9.35 o 
   0  12   3        0.06        3.99      7.50 o 
   1  12   3        5.15        4.76      5.07 o 
   2  12   3        2.97        8.01      6.57 o 
   3  12   3        8.88        1.26      8.37 o 
   4  12   3        1.33        3.04      8.84 o 
   5  12   3        0.01       -2.49      8.05 o 
   6  12   3        6.01        8.25      9.79 o 
  -2  13   3       53.56       58.89     14.88 o 
  -1  13   3       20.31       35.09     11.25 o 
   0  13   3       14.78       13.93      8.13 o 
   1  13   3       68.10       62.72     13.42 o 
   2  13   3        1.52       16.54      9.71 o 
   3  13   3       28.15       30.31     11.53 o 
   4  13   3       14.98       16.42     10.78 o 
  -4 -11   4        0.14        5.87      7.01 o 
  -3 -11   4        6.10        5.88      6.17 o 
  -2 -11   4        7.66        5.05      8.29 o 
  -1 -11   4        5.70        3.95      8.37 o 
   0 -11   4        2.74        0.83      8.25 o 
   1 -11   4       20.77        2.74      5.76 o 
  -5 -10   4        1.96        5.37      6.08 o 
  -4 -10   4       23.04       38.59      8.14 o 
  -3 -10   4       29.11       27.99      7.52 o 
  -2 -10   4        2.16       -7.06      4.71 o 
  -1 -10   4       39.56       68.96     12.59 o 
   0 -10   4        3.32        7.74      7.26 o 
   1 -10   4      122.93      120.96     11.89 o 
   2 -10   4       26.84       27.12      5.97 o 
   3 -10   4       15.32       18.28      6.82 o 
  -7  -9   4        7.26        2.92      6.50 o 
  -6  -9   4        3.35       15.55     19.03 o 
  -5  -9   4       56.94       66.44     11.47 o 
  -4  -9   4       53.11       67.87      9.20 o 
  -3  -9   4       22.93       23.25      6.70 o 
  -2  -9   4      157.03      157.64     11.80 o 
  -1  -9   4        0.04        6.09      5.39 o 
   0  -9   4       34.14       29.60     10.14 o 
   1  -9   4        5.20        9.43      5.34 o 
   2  -9   4       46.10       42.64      6.62 o 
   3  -9   4       54.25       50.01      8.53 o 
   4  -9   4        2.53        7.54      5.78 o 
  -7  -8   4        2.38        7.46      6.16 o 
  -6  -8   4       43.20       26.38      7.41 o 
  -5  -8   4       39.26       45.12     15.02 o 
  -4  -8   4       15.07       10.52      5.93 o 
  -3  -8   4      159.28      153.03     12.93 o 
  -2  -8   4      195.25      207.96     11.88 o 
  -1  -8   4        5.68       18.33      6.05 o 
   0  -8   4      134.00      134.36      9.71 o 
   1  -8   4        0.12       -1.65      3.99 o 
   2  -8   4       78.83       85.92      7.71 o 
   3  -8   4      140.24      150.38      9.91 o 
   4  -8   4       35.86       32.76      7.59 o 
   5  -8   4       60.21       49.95      8.75 o 
  -8  -7   4        3.21       10.33      7.42 o 
  -7  -7   4       28.34       34.68      8.23 o 
  -6  -7   4        1.10        2.58      5.96 o 
  -5  -7   4      104.13      109.13     13.85 o 
  -4  -7   4        0.47        1.00      5.53 o 
  -3  -7   4      230.92      224.44     12.20 o 
  -2  -7   4        1.41        0.54      4.41 o 
  -1  -7   4       46.04       53.15      6.97 o 
   0  -7   4      173.32      171.95      8.16 o 
   1  -7   4       12.01       11.42      4.98 o 
   2  -7   4       27.99       26.31      5.02 o 
   3  -7   4        5.15       11.56      4.51 o 
   4  -7   4       73.56       78.61      9.25 o 
   5  -7   4      198.12      167.79     18.67 o 
   6  -7   4        1.75        4.40      7.70 o 
  -9  -6   4       34.58       30.82      9.22 o 
  -8  -6   4       74.92       57.87      9.75 o 
  -7  -6   4       50.72       48.75     10.58 o 
  -6  -6   4      141.13      166.79     11.74 o 
  -5  -6   4       24.52       16.95      5.81 o 
  -4  -6   4       21.05       11.06      5.84 o 
  -3  -6   4      118.07      114.37      8.83 o 
  -2  -6   4      171.50      181.47     12.47 o 
  -1  -6   4      198.36      190.39     17.41 o 
   0  -6   4        4.65        1.78      3.34 o 
   1  -6   4       22.04       38.92      5.58 o 
   2  -6   4        9.47        9.70      5.38 o 
   3  -6   4      312.14      306.61     11.08 o 
   4  -6   4       64.21       52.18      8.03 o 
   5  -6   4       20.48       20.36      6.54 o 
   6  -6   4        1.84        0.71      5.41 o 
   7  -6   4        0.26        9.31      7.01 o 
  -9  -5   4       29.80       25.39     10.40 o 
  -8  -5   4       31.17       39.11      8.07 o 
  -7  -5   4      102.56      108.26     10.13 o 
  -6  -5   4      166.28      158.20     11.19 o 
  -5  -5   4       65.47       58.30     11.72 o 
  -4  -5   4        4.45        4.54      4.88 o 
  -3  -5   4       82.18       83.25      7.59 o 
  -2  -5   4      116.13      128.58     13.28 o 
  -1  -5   4        1.61        1.62      3.04 o 
   0  -5   4      281.14      310.52      8.79 o 
   1  -5   4      666.57      767.04     13.31 o 
   2  -5   4       38.47       29.62      5.01 o 
   3  -5   4      156.36      146.74      8.10 o 
   4  -5   4        9.30        9.21      5.03 o 
   5  -5   4      135.49      155.59     18.65 o 
   6  -5   4       23.99       16.03      6.14 o 
   7  -5   4       54.03       44.64      8.55 o 
   8  -5   4       39.62       49.64      9.60 o 
  -9  -4   4        4.11        4.22      6.10 o 
  -8  -4   4       41.48       50.52      8.52 o 
  -7  -4   4        2.14        1.38      7.66 o 
  -6  -4   4        1.42        0.18      4.29 o 
  -5  -4   4      642.46      637.04     17.89 o 
  -4  -4   4       30.93       26.20      5.86 o 
  -3  -4   4      295.88      300.50     11.31 o 
  -2  -4   4       49.30       53.99      3.70 o 
  -1  -4   4       45.18       48.30      3.89 o 
   0  -4   4      435.34      408.04      8.89 o 
   1  -4   4       74.50       78.93      4.72 o 
   2  -4   4      274.97      292.34      7.02 o 
   3  -4   4       98.11       93.77      6.65 o 
   4  -4   4        2.70        6.34      4.30 o 
   5  -4   4       10.46       19.74      5.85 o 
   6  -4   4       80.85       66.30     11.01 o 
   7  -4   4       37.16       33.61      8.01 o 
   8  -4   4        0.57       -0.65      5.57 o 
  -9  -3   4        0.26        0.72      9.28 o 
  -8  -3   4       41.50       39.52      7.46 o 
  -7  -3   4        0.11        6.79      5.09 o 
  -6  -3   4      265.73      270.91     12.35 o 
  -5  -3   4      556.50      507.82     15.55 o 
  -4  -3   4        0.11       -3.18      3.85 o 
  -3  -3   4      951.30      862.53     17.48 o 
  -2  -3   4      130.53      140.77      7.54 o 
  -1  -3   4      143.45      140.47      5.03 o 
   0  -3   4        2.90       -1.30      2.06 o 
   1  -3   4      174.43      204.80      6.14 o 
   2  -3   4     1488.95     1493.36     14.85 o 
   3  -3   4       60.10       59.87      5.46 o 
   4  -3   4       72.07       68.61      7.45 o 
   5  -3   4        5.03       12.73      5.16 o 
   6  -3   4       80.20       79.45      8.83 o 
   7  -3   4       21.11       11.29     15.06 o 
   8  -3   4       16.60       -4.82      7.50 o 
   9  -3   4        0.04        4.17      6.22 o 
 -10  -2   4        0.39       21.39     10.62 o 
  -9  -2   4       30.19       31.90      7.50 o 
  -8  -2   4      103.47      115.07     10.36 o 
  -7  -2   4      227.74      215.09     12.17 o 
  -6  -2   4      167.78      179.68     15.67 o 
  -5  -2   4      224.87      182.98      9.77 o 
  -4  -2   4      908.21      810.13     25.89 o 
  -3  -2   4      284.56      267.06     17.21 o 
  -2  -2   4     1545.95     1485.25     21.14 o 
  -1  -2   4     1414.17     1352.30     13.71 o 
   0  -2   4      127.71      139.64      4.88 o 
   1  -2   4     1818.13     1785.96     19.12 o 
   2  -2   4     1053.76     1094.71     11.70 o 
   3  -2   4        5.51        2.95      3.73 o 
   4  -2   4      644.15      553.56     15.42 o 
   5  -2   4       36.09       36.61      6.95 o 
   6  -2   4        7.23       -1.37      5.07 o 
   7  -2   4      535.49      523.39     28.26 o 
   8  -2   4       15.42       12.79      6.76 o 
   9  -2   4       38.66       41.38      9.22 o 
 -10  -1   4        0.49        7.30      8.25 o 
  -9  -1   4        2.28       -5.29      7.50 o 
  -8  -1   4       40.36       38.83      7.56 o 
  -7  -1   4      111.16      110.49      9.75 o 
  -6  -1   4        2.97        4.10      4.57 o 
  -5  -1   4      251.75      249.05     10.87 o 
  -4  -1   4       17.03       20.59      2.44 o 
  -3  -1   4      161.85      163.19      7.43 o 
  -2  -1   4     1396.71     1335.28     24.43 o 
  -1  -1   4       67.09       72.81      3.27 o 
   0  -1   4     2772.44     2681.94     21.11 o 
   1  -1   4      577.11      520.94     14.79 o 
   2  -1   4      140.42      150.05      4.25 o 
   3  -1   4      877.76      817.87     15.55 o 
   4  -1   4      143.78      149.43      5.20 o 
   5  -1   4      715.92      699.91     25.06 o 
   6  -1   4      495.60      448.45     24.41 o 
   7  -1   4       18.45       14.51     14.76 o 
   8  -1   4        6.87        5.35      5.50 o 
   9  -1   4       39.70       37.53      9.10 o 
 -10   0   4       46.96       56.05     13.97 o 
  -9   0   4       42.00       63.94     13.93 o 
  -8   0   4       88.75      101.68     14.64 o 
  -7   0   4       79.25       83.89     16.16 o 
  -6   0   4      183.13      163.05      9.60 o 
  -5   0   4        6.35        3.47      2.96 o 
  -4   0   4       13.51       16.93      3.05 o 
  -3   0   4       92.45      103.44      4.10 o 
  -2   0   4      393.76      383.24      6.39 o 
  -1   0   4     2407.71     2437.59     18.97 o 
   0   0   4    39262.17    39043.68    266.03 o 
   1   0   4     3180.08     3065.88     22.88 o 
   2   0   4      133.11      145.81      4.15 o 
   3   0   4      385.94      359.80      7.43 o 
   4   0   4       29.47       29.29      3.31 o 
   5   0   4       97.90      102.78      8.02 o 
   6   0   4        4.20       13.61      9.85 o 
   7   0   4      179.65      178.39     16.85 o 
   8   0   4        0.17       -6.71      4.48 o 
   9   0   4        0.28        6.61      6.03 o 
 -10   1   4       56.60       63.79     14.60 o 
  -9   1   4        6.67        9.63      9.20 o 
  -8   1   4       70.63       51.79     12.32 o 
  -7   1   4       43.80       45.69      7.28 o 
  -6   1   4      354.43      361.70     10.10 o 
  -5   1   4        7.30        5.34      3.38 o 
  -4   1   4        0.90        1.79      2.46 o 
  -3   1   4       62.69       58.81      3.73 o 
  -2   1   4     3114.55     3166.82     24.68 o 
  -1   1   4       96.02      104.28      3.84 o 
   0   1   4      863.24      842.14      9.23 o 
   1   1   4     4330.97     4207.92     28.31 o 
   2   1   4      124.39      119.48      4.33 o 
   3   1   4      162.33      171.68      5.42 o 
   4   1   4      298.15      322.88      8.01 o 
   5   1   4        0.79        0.73      3.62 o 
   6   1   4      151.61      155.80      9.98 o 
   7   1   4      382.47      398.62     15.27 o 
   8   1   4       16.69       11.23     12.30 o 
   9   1   4       31.80       61.17     19.16 o 
  10   1   4       83.19      102.82     12.06 o 
  -9   2   4       58.82       43.85     11.76 o 
  -8   2   4       56.70       49.26     11.88 o 
  -7   2   4       63.09       80.82      8.26 o 
  -6   2   4      909.32      891.84     15.80 o 
  -5   2   4       24.87       29.10      4.14 o 
  -4   2   4      136.19      140.00      5.85 o 
  -3   2   4       12.82       11.56      2.73 o 
  -2   2   4      305.45      298.76      6.57 o 
  -1   2   4     1765.95     1781.00     15.70 o 
   0   2   4        2.38        0.68      1.56 o 
   1   2   4     2181.67     2076.24     45.04 o 
   2   2   4     2009.78     2003.13     17.43 o 
   3   2   4     1604.70     1693.24     20.71 o 
   4   2   4      149.10      165.24      6.87 o 
   5   2   4        0.05        0.00      3.10 o 
   6   2   4        2.75        2.97      3.95 o 
   7   2   4       41.73       58.23      7.76 o 
   8   2   4      188.09      225.23     13.05 o 
   9   2   4      112.01      138.96     11.65 o 
  10   2   4       12.87       14.46      7.16 o 
  -9   3   4       72.14       76.57     15.08 o 
  -8   3   4        6.47       13.18      9.24 o 
  -7   3   4      100.46      111.29     12.89 o 
  -6   3   4       10.85        7.84      4.88 o 
  -5   3   4      573.64      568.06     11.73 o 
  -4   3   4     1160.62     1091.80     15.08 o 
  -3   3   4      895.91      851.98     12.23 o 
  -2   3   4      630.75      616.41      9.57 o 
  -1   3   4     1035.41      983.40     11.35 o 
   0   3   4      630.93      596.01     11.49 o 
   1   3   4     1999.42     1827.78     21.72 o 
   2   3   4      133.90      139.56      4.14 o 
   3   3   4      362.14      380.09     10.48 o 
   4   3   4       30.17       33.65      3.75 o 
   5   3   4       47.65       42.11      4.54 o 
   6   3   4       52.44       48.05      6.19 o 
   7   3   4      143.41      158.58     14.94 o 
   8   3   4       49.57       61.01      8.08 o 
   9   3   4       60.94       52.46      8.35 o 
  10   3   4        4.82       -4.18      7.74 o 
  -9   4   4       13.88       15.08     10.46 o 
  -8   4   4        1.88        0.55      8.21 o 
  -7   4   4       13.03       26.52      6.49 o 
  -6   4   4       29.56       42.07      6.99 o 
  -5   4   4      493.23      470.41     15.01 o 
  -4   4   4       15.37       21.84      3.64 o 
  -3   4   4     1476.36     1454.13     17.61 o 
  -2   4   4     1019.47     1077.83     13.49 o 
  -1   4   4      371.90      403.73      8.55 o 
   0   4   4     2443.38     2412.71     19.47 o 
   1   4   4      413.79      382.32     29.90 o 
   2   4   4        7.46        5.92      2.93 o 
   3   4   4     1810.26     1801.40     32.87 o 
   4   4   4      709.58      658.44     13.54 o 
   5   4   4        4.24        6.52      3.48 o 
   6   4   4       36.00       26.08      4.71 o 
   7   4   4       44.38       31.39      6.65 o 
   8   4   4        3.21        8.05      5.33 o 
   9   4   4       93.79      109.09     10.39 o 
  -9   5   4        9.03        9.71      7.03 o 
  -8   5   4        4.51       14.29      6.17 o 
  -7   5   4       31.83       20.45      6.49 o 
  -6   5   4        8.30       12.37      5.67 o 
  -5   5   4      581.39      543.74     16.58 o 
  -4   5   4       16.85       19.14      3.87 o 
  -3   5   4      713.87      662.90     11.63 o 
  -2   5   4        0.74       -1.74      2.70 o 
  -1   5   4      737.12      873.80     12.19 o 
   0   5   4      839.32      760.15     10.33 o 
   1   5   4     2284.92     2499.99     16.93 o 
   2   5   4     3354.13     3451.26     37.51 o 
   3   5   4      271.65      283.55     12.94 o 
   4   5   4      603.05      611.12     11.18 o 
   5   5   4      456.37      470.66     10.97 o 
   6   5   4       32.48       42.78      5.24 o 
   7   5   4        8.78        9.35      4.21 o 
   8   5   4       61.17       63.72      6.56 o 
  -8   6   4        1.18        8.52      5.89 o 
  -7   6   4        0.93        3.46      5.45 o 
  -6   6   4        3.24       -0.84      5.01 o 
  -5   6   4      225.05      203.49     11.69 o 
  -4   6   4       31.63       50.17     10.22 o 
  -3   6   4       70.82       83.79      5.25 o 
  -2   6   4       18.20       22.77      3.55 o 
  -1   6   4      794.95      716.63     11.81 o 
   0   6   4      195.89      193.27      6.06 o 
   1   6   4       20.06       22.24      5.60 o 
   2   6   4      209.18      181.02      5.69 o 
   3   6   4      252.37      271.35      7.14 o 
   4   6   4      577.95      525.69     11.20 o 
   5   6   4      271.68      258.42      8.53 o 
   6   6   4      149.21      131.98      7.41 o 
   7   6   4       75.67       57.81      7.51 o 
   8   6   4        3.18        9.59      8.05 o 
   9   6   4       71.11       82.34     13.97 o 
  -8   7   4        9.26       12.10      6.82 o 
  -7   7   4       64.92       55.76     14.68 o 
  -6   7   4        4.76        2.98      5.48 o 
  -5   7   4      108.08      105.04      9.54 o 
  -4   7   4      185.79      188.63     17.90 o 
  -3   7   4        0.09        0.88      3.34 o 
  -2   7   4      133.38      153.70      7.00 o 
  -1   7   4       78.48      105.43     12.00 o 
   0   7   4      287.52      295.96      8.03 o 
   1   7   4      331.72      343.54      6.90 o 
   2   7   4      206.03      217.70      8.11 o 
   3   7   4      215.01      233.36      7.41 o 
   4   7   4      101.72      103.24      6.70 o 
   5   7   4      528.62      512.24     21.49 o 
   6   7   4      269.30      257.81     12.59 o 
   7   7   4       32.01       32.77      6.54 o 
   8   7   4        1.52        4.86      8.25 o 
   9   7   4        4.88       -9.91      6.91 o 
  -7   8   4       23.89       24.33     14.31 o 
  -6   8   4       14.54       15.83      8.94 o 
  -5   8   4       30.30       24.08      6.96 o 
  -4   8   4       67.43       54.20      7.59 o 
  -3   8   4      149.67      141.92     10.08 o 
  -2   8   4      198.50      195.43     11.15 o 
  -1   8   4      312.53      307.65      9.44 o 
   0   8   4       61.11       68.44      5.33 o 
   1   8   4      118.05      129.20      5.26 o 
   2   8   4       30.55       25.17      4.08 o 
   3   8   4      109.52      102.32      8.74 o 
   4   8   4       30.17       27.65      6.38 o 
   5   8   4       12.08       12.66      5.99 o 
   6   8   4       82.29       81.62     14.47 o 
   7   8   4        3.24       10.38      8.92 o 
   8   8   4        8.29       14.76     10.30 o 
   9   8   4        4.42       -0.47      9.39 o 
  -7   9   4       10.31       15.48      7.47 o 
  -6   9   4       45.53       55.77      9.67 o 
  -5   9   4      123.25      118.68     18.91 o 
  -4   9   4       14.49       21.76      6.33 o 
  -3   9   4       98.16      101.19      9.29 o 
  -2   9   4        0.52        0.14      4.77 o 
  -1   9   4      689.94      670.53     14.26 o 
   0   9   4      582.19      557.58     16.90 o 
   1   9   4       15.97       12.35      5.90 o 
   2   9   4      447.62      461.44     16.31 o 
   3   9   4      115.73      131.99     11.19 o 
   4   9   4      101.93      114.27      9.72 o 
   5   9   4       81.79       91.57      9.16 o 
   6   9   4       55.30       58.42     12.95 o 
   7   9   4       31.26       14.64     10.34 o 
   8   9   4        1.65        3.63     10.03 o 
  -6  10   4        7.15        0.12      6.63 o 
  -5  10   4       10.16        4.47      6.16 o 
  -4  10   4        3.21       13.21      6.11 o 
  -3  10   4       47.88       47.25      7.79 o 
  -2  10   4       53.68       65.38      8.12 o 
  -1  10   4       69.70       62.89      7.89 o 
   0  10   4        0.08       -0.11      7.18 o 
   1  10   4       31.82       39.83      7.48 o 
   2  10   4      176.16      143.99     10.68 o 
   3  10   4      412.68      373.45     30.12 o 
   4  10   4       38.36       40.24      7.40 o 
   5  10   4      102.45      108.07     15.67 o 
   6  10   4       10.84       16.03     10.42 o 
   7  10   4       25.52       33.12     12.87 o 
   8  10   4        0.06        2.64     10.03 o 
  -5  11   4       21.77       22.85      8.70 o 
  -4  11   4       30.47       39.63     11.96 o 
  -3  11   4       12.53        5.25      8.21 o 
  -2  11   4        4.12       10.14      8.53 o 
  -1  11   4      130.06      116.48     15.47 o 
   0  11   4       52.58       35.90     18.20 o 
   1  11   4      198.97      207.64     12.53 o 
   2  11   4      147.85      137.66     10.93 o 
   3  11   4      107.41      113.06     15.31 o 
   4  11   4        0.21        7.51      6.00 o 
   5  11   4       73.09       80.17     14.57 o 
   6  11   4       97.29      104.36     16.78 o 
   7  11   4        9.08        3.16     10.70 o 
  -4  12   4        4.31        9.12      9.47 o 
  -3  12   4       22.43       15.04      9.16 o 
  -2  12   4       41.37       30.16     10.78 o 
  -1  12   4       14.12       18.91      9.71 o 
   0  12   4       48.70       80.52     14.49 o 
   1  12   4       59.13       65.28      8.93 o 
   2  12   4       39.03       47.58     18.20 o 
   3  12   4       40.62       33.32     11.03 o 
   4  12   4       20.66       23.13     11.09 o 
   5  12   4       64.21      101.84     16.30 o 
   6  12   4       27.34       37.58     11.68 o 
  -2  13   4        6.39        6.75      8.96 o 
  -1  13   4        9.93       31.77     11.76 o 
   0  13   4       23.71       30.75     10.78 o 
   1  13   4        0.66       10.62      8.41 o 
   2  13   4       62.98       61.85     15.04 o 
   3  13   4       20.70       23.21     10.78 o 
   4  13   4       34.23       42.59     13.10 o 
   5  13   4       57.96       62.64     15.59 o 
  -2 -11   5       53.78       52.02     13.38 o 
  -1 -11   5        3.33        8.80      9.00 o 
  -5 -10   5       11.33        9.04      7.13 o 
  -4 -10   5        0.03       -0.35      9.37 o 
  -3 -10   5       39.66       31.02     18.93 o 
  -2 -10   5       61.74       75.75     13.74 o 
  -1 -10   5       11.37       10.10      8.21 o 
   0 -10   5        6.47        6.28      8.21 o 
   1 -10   5       41.21       38.24      8.23 o 
   2 -10   5       78.61       81.21     11.47 o 
  -6  -9   5        0.08        6.64      6.44 o 
  -5  -9   5        0.21        3.34      5.28 o 
  -4  -9   5        4.12       -1.18     11.72 o 
  -3  -9   5       16.20       16.80      6.70 o 
  -2  -9   5        7.25        5.68      5.70 o 
  -1  -9   5        8.39        8.01      7.34 o 
   0  -9   5       15.18       19.06      8.84 o 
   1  -9   5        0.14       -1.82      5.96 o 
   2  -9   5       49.42       57.50      7.27 o 
   3  -9   5        2.54        6.07      5.93 o 
   4  -9   5        6.16        2.52      9.08 o 
  -7  -8   5       55.63       48.07      9.38 o 
  -6  -8   5      116.33      105.30     18.99 o 
  -5  -8   5        6.94        5.67      5.56 o 
  -4  -8   5        1.15       -7.43     10.60 o 
  -3  -8   5        4.82       -0.41      4.97 o 
  -2  -8   5       32.01       40.31      7.37 o 
  -1  -8   5       16.71       19.27      6.25 o 
   0  -8   5        0.87        1.46      6.20 o 
   1  -8   5       50.90       68.24     14.21 o 
   2  -8   5        0.78        3.27      3.93 o 
   3  -8   5        7.84        8.11      4.96 o 
   4  -8   5        3.20       21.03      6.70 o 
   5  -8   5       25.79       21.81      7.71 o 
  -8  -7   5        0.46        2.00      6.57 o 
  -7  -7   5        8.43       14.19      6.79 o 
  -6  -7   5       46.87       39.16      8.06 o 
  -5  -7   5       14.99        4.26      5.63 o 
  -4  -7   5        2.83        3.82      7.34 o 
  -3  -7   5       94.07       94.71      9.26 o 
  -2  -7   5       12.81       19.95      9.57 o 
  -1  -7   5      208.67      205.97     11.41 o 
   0  -7   5       13.54       16.54      4.51 o 
   1  -7   5        0.02       -2.37      4.45 o 
   2  -7   5       29.90       42.58      5.82 o 
   3  -7   5       33.00       26.15      5.77 o 
   4  -7   5        6.16        5.20      5.37 o 
   5  -7   5        0.03        0.36      5.59 o 
   6  -7   5        3.76       10.35      8.98 o 
  -8  -6   5       11.15       23.74      7.56 o 
  -7  -6   5       63.45       57.87     15.59 o 
  -6  -6   5       46.79       43.70      7.93 o 
  -5  -6   5       26.64       34.22      7.14 o 
  -4  -6   5       35.68       40.88      7.25 o 
  -3  -6   5       51.62       49.17      7.33 o 
  -2  -6   5      184.00      177.81     10.61 o 
  -1  -6   5      193.76      213.65     20.45 o 
   0  -6   5      120.78      132.72      7.20 o 
   1  -6   5       22.71       27.22      5.89 o 
   2  -6   5       29.48       35.94      5.59 o 
   3  -6   5       47.00       46.64      6.16 o 
   4  -6   5       73.01       83.86      9.52 o 
   5  -6   5        1.03       -0.03      5.20 o 
   6  -6   5        1.41        3.42      5.94 o 
   7  -6   5       12.21        5.23      6.61 o 
  -9  -5   5        5.39        2.74      6.35 o 
  -8  -5   5       52.95       76.02     10.06 o 
  -7  -5   5       43.23       45.74      8.22 o 
  -6  -5   5        1.35        3.84      5.18 o 
  -5  -5   5       74.49       79.06      8.64 o 
  -4  -5   5       20.25       16.77      7.82 o 
  -3  -5   5       37.82       31.32      6.27 o 
  -2  -5   5      137.21      151.05     13.87 o 
  -1  -5   5      799.28      796.30     13.89 o 
   0  -5   5       10.75        7.07      3.78 o 
   1  -5   5        5.41        0.44      3.22 o 
   2  -5   5       55.14       65.36      7.78 o 
   3  -5   5       20.30       15.78      4.86 o 
   4  -5   5        7.83       10.48      6.35 o 
   5  -5   5       54.73       48.00      8.02 o 
   6  -5   5        5.47       -1.71      7.80 o 
   7  -5   5        1.30       -4.02      5.49 o 
  -9  -4   5        0.55        7.94      6.53 o 
  -8  -4   5        6.44       14.90      6.51 o 
  -7  -4   5      486.69      496.75     18.02 o 
  -6  -4   5      180.23      177.19     11.41 o 
  -5  -4   5        0.04       -6.57      4.38 o 
  -4  -4   5      219.83      217.90     11.26 o 
  -3  -4   5      449.49      429.43     13.87 o 
  -2  -4   5      541.61      518.93     14.33 o 
  -1  -4   5     1336.97     1384.37     27.87 o 
   0  -4   5        6.40        7.36      2.94 o 
   1  -4   5      935.09      991.25     14.90 o 
   2  -4   5      543.89      539.21     12.88 o 
   3  -4   5       27.17       26.50      5.07 o 
   4  -4   5       83.30       88.95     18.24 o 
   5  -4   5        1.46       -3.97      3.92 o 
   6  -4   5      278.24      295.13     36.98 o 
   7  -4   5       82.69       73.48     10.05 o 
   8  -4   5       30.27       31.40      8.30 o 
  -9  -3   5        0.47        3.21      8.29 o 
  -8  -3   5        4.47       -0.41      6.00 o 
  -7  -3   5       34.03       28.03      7.12 o 
  -6  -3   5      194.45      208.08     11.93 o 
  -5  -3   5       49.17       40.03     11.27 o 
  -4  -3   5       79.76       75.56      7.09 o 
  -3  -3   5       63.79       72.94      6.76 o 
  -2  -3   5       58.38       61.37      4.26 o 
  -1  -3   5     1296.86     1368.14     15.95 o 
   0  -3   5        2.39       -0.53      2.46 o 
   1  -3   5     1146.56     1127.13     15.00 o 
   2  -3   5      185.08      180.78      7.56 o 
   3  -3   5      105.94      111.50      9.59 o 
   4  -3   5      456.03      430.72     15.08 o 
   5  -3   5      176.99      187.85     16.54 o 
   6  -3   5        0.03       -6.60     13.70 o 
   7  -3   5        0.13       -5.38      4.93 o 
   8  -3   5       71.17       98.36     19.70 o 
  -9  -2   5        7.80        6.00      5.89 o 
  -8  -2   5        5.51        7.70      5.91 o 
  -7  -2   5        0.00        3.36      5.15 o 
  -6  -2   5        3.74       -1.45      4.56 o 
  -5  -2   5       84.39       70.28     15.75 o 
  -4  -2   5      130.20      141.31      8.75 o 
  -3  -2   5      174.42      158.53     17.58 o 
  -2  -2   5      124.34      107.27      6.60 o 
  -1  -2   5      242.43      242.77      6.34 o 
   0  -2   5       27.55       34.11      3.19 o 
   1  -2   5      328.72      363.08      7.95 o 
   2  -2   5      307.61      285.26      6.49 o 
   3  -2   5        2.01        2.94      2.32 o 
   4  -2   5       23.10       18.19      9.16 o 
   5  -2   5      299.98      281.31     12.58 o 
   6  -2   5      154.94      159.21     11.30 o 
   7  -2   5        1.21       12.55      6.07 o 
   8  -2   5       25.32       20.58      9.55 o 
   9  -2   5        4.96        1.11      6.64 o 
  -9  -1   5        0.03       -2.84      6.67 o 
  -8  -1   5        0.02        0.11      5.10 o 
  -7  -1   5       23.52       30.11      6.42 o 
  -6  -1   5      115.61      122.67     18.31 o 
  -5  -1   5     1051.59     1059.89     21.64 o 
  -4  -1   5      210.58      186.79      9.14 o 
  -3  -1   5      343.99      336.59     10.69 o 
  -2  -1   5      567.40      579.83     24.61 o 
  -1  -1   5      607.58      632.00      9.09 o 
   0  -1   5      125.19      126.67      4.65 o 
   1  -1   5       32.88       29.74      2.98 o 
   2  -1   5       20.51       20.28      2.51 o 
   3  -1   5       66.69       67.76      4.02 o 
   4  -1   5      456.19      447.73     13.82 o 
   5  -1   5        0.14       -4.07      4.45 o 
   6  -1   5      139.89      122.76      9.81 o 
   7  -1   5      312.83      329.51     15.35 o 
   8  -1   5        5.27        7.12      6.27 o 
   9  -1   5        7.89        1.27      6.57 o 
  -9   0   5       32.13       28.34     10.97 o 
  -8   0   5        1.36       -2.20      6.71 o 
  -7   0   5       54.08       29.91      6.27 o 
  -6   0   5      904.20      866.10     20.51 o 
  -5   0   5        1.72        3.69      8.13 o 
  -4   0   5       23.99       38.67      3.51 o 
  -3   0   5      344.13      326.68      7.78 o 
  -2   0   5      111.64       99.75      3.76 o 
  -1   0   5       21.75       25.26      2.59 o 
   0   0   5      281.33      303.49      7.27 o 
   1   0   5     1843.22     1814.13     17.03 o 
   2   0   5      294.70      309.11      8.19 o 
   3   0   5      105.68      108.10      4.87 o 
   4   0   5      264.00      252.93     11.91 o 
   5   0   5        6.51        4.86      6.97 o 
   6   0   5       91.55       78.00      8.26 o 
   7   0   5      148.74      191.08     12.26 o 
   8   0   5       42.79       48.98      8.29 o 
   9   0   5       32.42       26.95      8.22 o 
  -9   1   5      115.35      128.36     17.68 o 
  -8   1   5       16.21        2.84      7.58 o 
  -7   1   5        1.39       -0.54      4.74 o 
  -6   1   5      214.05      232.64     11.35 o 
  -5   1   5      445.56      476.08     11.05 o 
  -4   1   5     1118.18     1054.16     14.35 o 
  -3   1   5     1118.24     1222.56     14.41 o 
  -2   1   5     1304.66     1292.65     13.95 o 
  -1   1   5     2972.85     2995.98     23.29 o 
   0   1   5      850.47      816.58      9.98 o 
   1   1   5      569.84      522.95      8.06 o 
   2   1   5      216.81      228.48      5.01 o 
   3   1   5       86.11       73.19      4.21 o 
   4   1   5       24.84       14.71      3.26 o 
   5   1   5      522.22      495.78     10.98 o 
   6   1   5       73.69       90.03      8.60 o 
   7   1   5       54.05       51.97      9.35 o 
   8   1   5       14.62       25.72      7.16 o 
   9   1   5       25.03       10.26      6.51 o 
  -9   2   5        0.00      -10.70      7.58 o 
  -8   2   5       46.67       61.58     12.87 o 
  -7   2   5        9.17        9.35      8.17 o 
  -6   2   5        9.56        3.84      3.77 o 
  -5   2   5      363.12      379.69     11.48 o 
  -4   2   5      695.27      667.26     11.78 o 
  -3   2   5     1494.79     1500.30     16.91 o 
  -2   2   5     1244.07     1245.97     14.14 o 
  -1   2   5      165.34      177.55      5.22 o 
   0   2   5      496.80      532.19      7.70 o 
   1   2   5       22.55       29.29      2.38 o 
   2   2   5     1777.71     1734.22     31.46 o 
   3   2   5     2665.34     2669.68     23.69 o 
   4   2   5        1.69        0.03      3.18 o 
   5   2   5      615.72      586.46     12.04 o 
   6   2   5      397.31      404.84     12.25 o 
   7   2   5       33.50       30.43      6.71 o 
   8   2   5        0.45       -4.08      4.39 o 
   9   2   5       24.34       16.30      6.76 o 
  10   2   5        0.07        1.14      6.57 o 
  -9   3   5        2.64       15.99      9.99 o 
  -8   3   5       17.63        5.05      7.50 o 
  -7   3   5       82.48       81.03      9.26 o 
  -6   3   5        4.06        3.45      3.64 o 
  -5   3   5      316.39      333.58      9.61 o 
  -4   3   5        4.57       10.43      3.27 o 
  -3   3   5      571.87      571.34     12.83 o 
  -2   3   5      268.57      275.96      6.84 o 
  -1   3   5      145.30      125.40      4.54 o 
   0   3   5     1605.63     1559.58     14.95 o 
   1   3   5     2138.68     2046.45     48.77 o 
   2   3   5      111.09      115.63      5.46 o 
   3   3   5     1786.63     1751.75     22.60 o 
   4   3   5     1183.77     1139.50     15.32 o 
   5   3   5      322.25      319.82      9.34 o 
   6   3   5       86.33       84.37      6.31 o 
   7   3   5       11.07        6.44      5.39 o 
   8   3   5       43.17       54.09      8.21 o 
   9   3   5       76.32       64.34      9.40 o 
  10   3   5        3.43       -1.50      9.79 o 
  -9   4   5        4.61        5.01     10.85 o 
  -8   4   5        1.13       -5.25      6.75 o 
  -7   4   5        2.27        3.53      4.91 o 
  -6   4   5       48.83       40.22     12.71 o 
  -5   4   5       27.29       22.83      4.28 o 
  -4   4   5      157.45      164.26      6.88 o 
  -3   4   5      598.01      607.18     12.13 o 
  -2   4   5      476.48      458.74      9.02 o 
  -1   4   5     1322.31     1331.81     17.84 o 
   0   4   5       20.55       22.65      3.38 o 
   1   4   5     1696.32     1666.18     30.37 o 
   2   4   5       23.89       15.21      3.76 o 
   3   4   5      400.05      454.55      8.40 o 
   4   4   5      639.42      609.08     11.13 o 
   5   4   5      340.68      311.31      9.33 o 
   6   4   5      747.85      658.67     13.97 o 
   7   4   5       15.04       19.42      4.97 o 
   8   4   5       97.19      101.33      9.49 o 
   9   4   5       90.90      102.94     15.24 o 
  -9   5   5       12.28       30.39     12.20 o 
  -8   5   5        0.49        2.90      5.17 o 
  -7   5   5       66.67       60.88     14.94 o 
  -6   5   5        1.55       11.29      5.55 o 
  -5   5   5      298.01      291.47     21.55 o 
  -4   5   5       25.43       29.02      5.81 o 
  -3   5   5       25.65       27.20      3.82 o 
  -2   5   5       85.42       94.32      5.05 o 
  -1   5   5      108.70      119.92      5.19 o 
   0   5   5       24.66       17.14      2.50 o 
   1   5   5      286.21      321.22     10.32 o 
   2   5   5       29.99       29.06      4.58 o 
   3   5   5      745.90      754.01     13.02 o 
   4   5   5      664.74      651.35     11.45 o 
   5   5   5       26.53       33.48      4.45 o 
   6   5   5        3.46       -2.23      3.48 o 
   7   5   5      133.25      153.79     12.57 o 
   8   5   5       72.22       93.84      9.52 o 
   9   5   5       24.57       22.46     11.01 o 
  -8   6   5        2.33        8.69      6.35 o 
  -7   6   5      181.77      166.78     12.14 o 
  -6   6   5       10.56       26.91      6.45 o 
  -5   6   5      399.90      460.23     15.87 o 
  -4   6   5      117.53      126.82      6.68 o 
  -3   6   5        0.06        5.49      3.37 o 
  -2   6   5       48.10       40.54      6.61 o 
  -1   6   5       18.58       17.39      3.36 o 
   0   6   5        6.02        4.28      2.47 o 
   1   6   5       57.68       62.91      3.46 o 
   2   6   5      137.69      146.93      8.32 o 
   3   6   5        8.63        9.51      2.54 o 
   4   6   5        6.52        7.75      3.03 o 
   5   6   5      262.98      275.78     18.71 o 
   6   6   5      123.31      125.12     12.18 o 
   7   6   5       38.31       50.24     14.80 o 
   8   6   5        8.51        8.95      5.06 o 
  -8   7   5       29.12       28.05      8.32 o 
  -7   7   5        2.71        1.81     10.95 o 
  -6   7   5      128.43      120.18     26.35 o 
  -5   7   5      173.26      189.50     26.49 o 
  -4   7   5        1.28        0.31      5.19 o 
  -3   7   5      236.73      240.81      8.68 o 
  -2   7   5        1.40        3.90      3.40 o 
  -1   7   5      119.25      117.24      5.98 o 
   0   7   5       96.68       89.90      6.20 o 
   1   7   5      455.65      492.66      9.27 o 
   2   7   5      330.51      343.17     12.57 o 
   3   7   5        0.04        1.15      6.67 o 
   4   7   5       71.28       71.02      7.62 o 
   5   7   5       54.26       49.00      7.07 o 
   6   7   5      181.75      210.48     12.81 o 
   7   7   5        0.01       -0.20      4.57 o 
   8   7   5        4.06        9.79      8.88 o 
   9   7   5       11.21       17.72      9.24 o 
  -7   8   5        4.38       -1.15      5.86 o 
  -6   8   5       29.07       27.43      7.29 o 
  -5   8   5      145.65      155.66     19.22 o 
  -4   8   5       31.93       40.65      7.43 o 
  -3   8   5       15.05       16.73      5.76 o 
  -2   8   5      208.63      200.92      8.26 o 
  -1   8   5      287.43      296.27      9.45 o 
   0   8   5      130.94      140.70      9.34 o 
   1   8   5      266.08      258.29     11.67 o 
   2   8   5      444.61      433.69     27.20 o 
   3   8   5      105.21      123.93      9.46 o 
   4   8   5       31.45       51.91     11.09 o 
   5   8   5      526.19      484.45     16.66 o 
   6   8   5       10.18       13.93      5.51 o 
   7   8   5       16.27       19.62      6.30 o 
   8   8   5        0.03        2.57      8.17 o 
   9   8   5        5.70       22.18     11.13 o 
  -7   9   5        0.12       10.34      6.91 o 
  -6   9   5       47.12       54.10      9.27 o 
  -5   9   5       14.38       18.10      7.70 o 
  -4   9   5        5.17        5.54      9.51 o 
  -3   9   5      403.78      402.05     15.69 o 
  -2   9   5      442.07      409.69     11.56 o 
  -1   9   5      135.56      117.03     13.14 o 
   0   9   5      695.30      678.64     22.08 o 
   1   9   5      799.61      791.79     32.31 o 
   2   9   5      323.05      315.41     13.26 o 
   3   9   5       65.81       69.31     11.70 o 
   4   9   5        1.14       -5.89      4.23 o 
   5   9   5      119.03      117.09     11.68 o 
   6   9   5       91.45       89.87      9.39 o 
   7   9   5        3.83       11.72      9.63 o 
   8   9   5       19.44       36.91     12.51 o 
  -6  10   5       18.81       20.81     12.91 o 
  -5  10   5       13.92        2.07      8.41 o 
  -4  10   5       12.72       10.84      6.11 o 
  -3  10   5       38.80       44.25     11.88 o 
  -2  10   5       15.52       45.83     10.85 o 
  -1  10   5        7.04        4.80      5.19 o 
   0  10   5       26.49       28.73     12.51 o 
   1  10   5       61.04       55.55      7.84 o 
   2  10   5        7.04        3.15      4.83 o 
   3  10   5      293.30      271.39     13.57 o 
   4  10   5        9.17       10.56      5.73 o 
   5  10   5      132.39      130.46     19.52 o 
   6  10   5        0.07       -0.87      8.17 o 
   7  10   5       42.09       24.75     11.49 o 
   8  10   5       17.81       16.70     10.22 o 
  -5  11   5       24.61       32.76     12.32 o 
  -4  11   5        0.16       26.21     10.30 o 
  -3  11   5        5.24        8.25      8.29 o 
  -2  11   5        0.10        0.83      6.67 o 
  -1  11   5      187.13      195.31     19.50 o 
   0  11   5       25.51        8.39      5.29 o 
   1  11   5       10.30       12.66      6.22 o 
   2  11   5       72.48       68.71      8.87 o 
   3  11   5       20.51       39.37      7.71 o 
   4  11   5      119.17      130.68     12.61 o 
   5  11   5       56.23       40.89     12.47 o 
   6  11   5        3.91        0.00      7.82 o 
   7  11   5       75.05       66.86     15.59 o 
  -4  12   5        3.24       -1.07      9.24 o 
  -3  12   5        4.55       -1.11      8.80 o 
  -2  12   5        4.66       13.82      9.28 o 
  -1  12   5       10.70       11.84      8.84 o 
   0  12   5        1.79        6.08      8.72 o 
   1  12   5        5.58       -1.74      6.32 o 
   2  12   5       10.05        0.04      5.37 o 
   3  12   5        9.04        6.35      7.07 o 
   4  12   5       11.28       11.12      6.19 o 
   5  12   5        1.49       -5.92      8.45 o 
   6  12   5       13.10       25.46     11.80 o 
  -2  13   5       10.82        9.04      9.35 o 
  -1  13   5       40.82       48.12     12.83 o 
   0  13   5        4.49       12.83      9.24 o 
   1  13   5       28.30       39.09     12.22 o 
   2  13   5       22.42       12.78      8.43 o 
   3  13   5        0.34       -1.81      6.12 o 
   4  13   5        0.73        8.01      8.68 o 
   5  13   5       22.25       24.08     12.24 o 
  -3 -10   6        4.33        7.82      8.03 o 
  -2 -10   6        3.96       -2.21      8.05 o 
  -1 -10   6        9.66       11.17      8.76 o 
   0 -10   6       14.84       12.75      9.71 o 
   1 -10   6        0.63        7.38      6.81 o 
  -5  -9   6        1.77       -7.82      5.30 o 
  -4  -9   6       34.87       34.18      8.18 o 
  -3  -9   6        2.68       -2.80      5.52 o 
  -2  -9   6        3.99       -1.07      5.57 o 
  -1  -9   6       57.51       67.10     13.18 o 
   0  -9   6        2.64       -5.41      6.51 o 
   1  -9   6        9.19       -3.83      7.42 o 
   2  -9   6        1.81       -2.24      5.50 o 
   3  -9   6        5.06       -2.68      4.85 o 
  -6  -8   6       40.63       62.59     26.01 o 
  -5  -8   6       39.25       48.07     17.35 o 
  -4  -8   6        5.25        4.20     13.83 o 
  -3  -8   6       41.87       62.91      9.08 o 
  -2  -8   6       57.57       67.78      8.82 o 
  -1  -8   6       14.51       26.17     11.88 o 
   0  -8   6       29.47       13.26      7.78 o 
   1  -8   6        1.73        8.49      7.26 o 
   2  -8   6        5.24        0.91      4.20 o 
   3  -8   6        0.24       -3.95      4.69 o 
   4  -8   6        1.81        4.98      6.14 o 
  -7  -7   6        0.23        8.52      6.80 o 
  -6  -7   6        7.24        7.32      6.17 o 
  -5  -7   6        4.68       -2.86      5.11 o 
  -4  -7   6       52.56       47.68      8.56 o 
  -3  -7   6       99.60       99.79      9.93 o 
  -2  -7   6       66.52       66.51      8.55 o 
  -1  -7   6       63.27       47.90      7.42 o 
   0  -7   6        8.91        3.55      6.71 o 
   1  -7   6      124.20      133.23     10.01 o 
   2  -7   6       76.58      112.19      8.78 o 
   3  -7   6        7.25        2.74      4.31 o 
   4  -7   6       47.33       29.49      7.58 o 
   5  -7   6        0.20       -1.04      5.74 o 
  -8  -6   6       38.41       29.30      8.20 o 
  -7  -6   6        0.08        0.53     11.72 o 
  -6  -6   6      138.47      147.52     12.07 o 
  -5  -6   6        1.61        5.07      7.14 o 
  -4  -6   6       75.08       69.01      8.20 o 
  -3  -6   6       22.04       18.86      5.74 o 
  -2  -6   6      152.96      160.63     15.43 o 
  -1  -6   6      389.19      377.93     14.23 o 
   0  -6   6       13.99       12.49     11.15 o 
   1  -6   6      689.71      753.50     19.86 o 
   2  -6   6      324.10      332.23     12.02 o 
   3  -6   6        3.01        2.84      4.23 o 
   4  -6   6       17.82       24.41      6.38 o 
   5  -6   6       43.02       57.86     11.53 o 
   6  -6   6       92.47       85.38     23.21 o 
  -8  -5   6        0.44       -4.47      5.43 o 
  -7  -5   6        6.78        4.93      5.69 o 
  -6  -5   6       27.67       26.67      6.74 o 
  -5  -5   6        6.29        8.62      5.39 o 
  -4  -5   6      115.54      115.63      9.73 o 
  -3  -5   6       30.25       49.16      7.04 o 
  -2  -5   6       21.17       10.64      4.99 o 
  -1  -5   6      165.70      151.48     11.68 o 
   0  -5   6        5.06       -0.17      3.36 o 
   1  -5   6      345.27      421.26     11.14 o 
   2  -5   6       87.31       88.26     11.96 o 
   3  -5   6       20.03       17.45      5.20 o 
   4  -5   6        0.69        9.60      5.24 o 
   5  -5   6       38.76       30.53      6.97 o 
   6  -5   6        0.10        3.62      5.81 o 
   7  -5   6       15.75       14.33      8.53 o 
  -9  -4   6        2.58       -1.52      6.08 o 
  -8  -4   6       42.29       50.70      8.97 o 
  -7  -4   6        0.41        3.93      5.78 o 
  -6  -4   6       16.90        4.39     15.61 o 
  -5  -4   6        0.66        1.77      4.95 o 
  -4  -4   6       11.76        6.02      8.29 o 
  -3  -4   6        4.78       -5.14      4.00 o 
  -2  -4   6       94.98      123.55      8.37 o 
  -1  -4   6       94.53       92.67      6.53 o 
   0  -4   6        3.38        2.86      3.23 o 
   1  -4   6      107.22      119.28      6.43 o 
   2  -4   6       95.96      111.44      8.58 o 
   3  -4   6       89.48       96.17      7.26 o 
   4  -4   6        0.15        6.20      4.55 o 
   5  -4   6       79.83       79.39      9.17 o 
   6  -4   6       40.76       32.05      7.26 o 
   7  -4   6       45.91       37.88     11.07 o 
   8  -4   6       17.75        7.60      6.75 o 
  -9  -3   6       18.70       21.66      7.26 o 
  -8  -3   6       33.10       55.96      8.81 o 
  -7  -3   6        9.66       18.56      6.16 o 
  -6  -3   6      141.07      152.19     10.93 o 
  -5  -3   6       18.98       20.85      5.74 o 
  -4  -3   6       11.68        9.21      5.43 o 
  -3  -3   6       58.61       66.14      9.18 o 
  -2  -3   6       41.67       30.54      6.93 o 
  -1  -3   6       21.94       37.87      3.74 o 
   0  -3   6       96.90      107.30      5.53 o 
   1  -3   6       69.48       84.56      5.15 o 
   2  -3   6        0.03       -1.46      2.93 o 
   3  -3   6        3.41       -4.63      3.62 o 
   4  -3   6       99.55       81.66      8.07 o 
   5  -3   6       26.38       42.70      7.23 o 
   6  -3   6        5.63       -0.43      5.43 o 
   7  -3   6       12.08       26.06     11.66 o 
   8  -3   6       14.85        9.44      6.75 o 
  -9  -2   6       38.11       35.70      7.88 o 
  -8  -2   6       48.71       49.94      8.68 o 
  -7  -2   6       39.70       35.16      7.42 o 
  -6  -2   6      308.06      292.36     13.38 o 
  -5  -2   6      105.79      111.97      8.65 o 
  -4  -2   6        9.53       20.33      5.30 o 
  -3  -2   6      264.76      250.62     10.67 o 
  -2  -2   6      365.72      415.71     12.18 o 
  -1  -2   6     1118.52     1098.08     13.85 o 
   0  -2   6        3.06        8.43      2.66 o 
   1  -2   6        2.54        4.39      2.55 o 
   2  -2   6        9.45       12.81      4.27 o 
   3  -2   6        1.76        1.81      3.69 o 
   4  -2   6        0.33       -0.01      4.61 o 
   5  -2   6       30.29       28.42      6.24 o 
   6  -2   6      160.52      173.58     11.75 o 
   7  -2   6      172.57      171.46     15.75 o 
   8  -2   6        0.56        4.09      6.13 o 
  -9  -1   6       55.32       80.30     10.41 o 
  -8  -1   6        0.00        6.77      5.32 o 
  -7  -1   6      237.82      259.74     22.46 o 
  -6  -1   6      245.22      257.08     12.25 o 
  -5  -1   6      160.48      175.34     22.08 o 
  -4  -1   6       16.59       13.80      5.45 o 
  -3  -1   6        5.85        5.88      3.73 o 
  -2  -1   6      795.29      787.41     10.36 o 
  -1  -1   6       50.54       59.25      4.63 o 
   0  -1   6      122.85      108.90      4.79 o 
   1  -1   6      204.72      223.53      6.59 o 
   2  -1   6      123.94      134.32      5.55 o 
   3  -1   6      175.75      158.12      5.48 o 
   4  -1   6       30.24       25.25      7.22 o 
   5  -1   6       50.27       54.05      7.34 o 
   6  -1   6       21.54       15.61      5.98 o 
   7  -1   6       11.10       -0.86      7.14 o 
   8  -1   6        3.02       -2.86      6.04 o 
   9  -1   6        2.84       -3.49      6.37 o 
  -9   0   6       25.34       22.42     10.89 o 
  -8   0   6       27.78       24.52      6.59 o 
  -7   0   6        4.23        7.06      5.07 o 
  -6   0   6        1.30       -0.29      4.53 o 
  -5   0   6      286.13      253.59     12.57 o 
  -4   0   6      379.85      379.10     16.97 o 
  -3   0   6      254.58      278.63      6.54 o 
  -2   0   6     2003.25     1982.83     25.40 o 
  -1   0   6     1060.02     1079.09     15.55 o 
   0   0   6     3726.63     3523.26     27.74 o 
   1   0   6      126.13      122.08      4.85 o 
   2   0   6     1684.78     1706.05     29.67 o 
   3   0   6      617.66      627.74     10.95 o 
   4   0   6       58.09       66.06      4.72 o 
   5   0   6     1032.33     1024.55     22.30 o 
   6   0   6       39.58       35.81      6.74 o 
   7   0   6       17.93       16.20      6.40 o 
   8   0   6        3.65        6.04      6.13 o 
   9   0   6        0.47        3.05      5.98 o 
  -9   1   6        0.86        7.22      9.24 o 
  -8   1   6        1.49        7.82      8.05 o 
  -7   1   6       72.33       76.36      8.36 o 
  -6   1   6        1.48        6.79      5.24 o 
  -5   1   6      451.58      449.00     14.25 o 
  -4   1   6      164.50      185.61      6.56 o 
  -3   1   6      527.42      497.41      9.27 o 
  -2   1   6      923.91      879.91     11.86 o 
  -1   1   6      389.12      391.46      7.70 o 
   0   1   6      660.77      607.06      9.29 o 
   1   1   6     1033.11      975.89     19.92 o 
   2   1   6     3865.18     3782.87     25.65 o 
   3   1   6       94.10      114.00      5.24 o 
   4   1   6      128.10      136.82      6.27 o 
   5   1   6       67.18       79.70      5.76 o 
   6   1   6        1.64        2.77      8.96 o 
   7   1   6       87.87       95.63     10.03 o 
   8   1   6        7.33       10.88      5.76 o 
   9   1   6       54.69       58.27     14.90 o 
  -9   2   6        1.26        3.20      8.80 o 
  -8   2   6       24.15       24.71      9.47 o 
  -7   2   6       79.19       50.79      7.39 o 
  -6   2   6       64.80       82.13      7.95 o 
  -5   2   6       14.84       15.45      3.89 o 
  -4   2   6       28.78       26.36      3.79 o 
  -3   2   6       15.79       11.80      2.94 o 
  -2   2   6        9.28        3.78      2.44 o 
  -1   2   6      134.86      129.79      4.89 o 
   0   2   6       95.75       99.91      3.94 o 
   1   2   6      766.72      730.05      9.86 o 
   2   2   6      289.50      287.46      5.62 o 
   3   2   6        8.51        3.87      2.55 o 
   4   2   6      499.12      475.31     10.34 o 
   5   2   6        0.09       -0.35      3.35 o 
   6   2   6      115.88      111.26     10.83 o 
   7   2   6      302.31      282.96     13.42 o 
   8   2   6       13.46        9.48      5.96 o 
   9   2   6       48.54       57.90      9.30 o 
  -9   3   6       14.23       14.68     10.18 o 
  -8   3   6        2.12        0.12      7.54 o 
  -7   3   6       26.84       29.52     10.38 o 
  -6   3   6      159.11      169.73      8.14 o 
  -5   3   6       22.05       34.77      4.70 o 
  -4   3   6       23.92       21.26      3.87 o 
  -3   3   6      526.45      585.63     10.95 o 
  -2   3   6      275.63      295.35      7.44 o 
  -1   3   6        0.34        2.41      2.01 o 
   0   3   6      174.47      174.62      6.13 o 
   1   3   6       54.08       70.27      3.20 o 
   2   3   6        6.14        9.84      3.30 o 
   3   3   6      509.67      462.79      9.04 o 
   4   3   6       13.45       12.55      3.34 o 
   5   3   6      401.06      388.24     10.24 o 
   6   3   6       33.85       32.64      5.03 o 
   7   3   6       13.22       18.09      6.24 o 
   8   3   6      124.41      118.62     10.60 o 
   9   3   6        5.39        2.88      8.88 o 
  -9   4   6        6.65        9.95     10.46 o 
  -8   4   6       34.26       30.43     10.78 o 
  -7   4   6       24.67       15.94      9.63 o 
  -6   4   6      200.46      182.50     11.00 o 
  -5   4   6       23.26       14.54      4.07 o 
  -4   4   6      276.31      285.02      8.83 o 
  -3   4   6       47.35       40.27      5.61 o 
  -2   4   6      475.21      444.39     12.74 o 
  -1   4   6     1956.28     1993.87     19.25 o 
   0   4   6      491.70      459.68      7.29 o 
   1   4   6      673.36      667.25     31.81 o 
   2   4   6       31.12       41.23      4.84 o 
   3   4   6      221.27      224.15      6.32 o 
   4   4   6      105.01      106.69      5.73 o 
   5   4   6      565.89      598.78     16.20 o 
   6   4   6       23.36       29.84      4.97 o 
   7   4   6        2.00       -3.28      3.88 o 
   8   4   6       46.28       39.98     11.33 o 
   9   4   6        0.09        4.46      8.57 o 
  -8   5   6       22.28       26.45     11.21 o 
  -7   5   6        0.68       -2.87      4.97 o 
  -6   5   6      563.25      535.86     21.29 o 
  -5   5   6      483.37      446.80     13.80 o 
  -4   5   6       36.74       35.55      9.12 o 
  -3   5   6      579.78      589.02     11.76 o 
  -2   5   6     1368.76     1367.19     18.20 o 
  -1   5   6     1653.07     1628.41     17.59 o 
   0   5   6       72.07       91.55      7.14 o 
   1   5   6     1120.50     1155.17     20.00 o 
   2   5   6     1588.50     1501.12     23.61 o 
   3   5   6       18.32       21.25      2.59 o 
   4   5   6       33.20       31.19      5.91 o 
   5   5   6       11.19       18.16      5.58 o 
   6   5   6       25.19       28.31      6.46 o 
   7   5   6       50.57       58.39      8.94 o 
   8   5   6        0.17       -1.50      7.54 o 
   9   5   6        0.34       -2.41      8.13 o 
  -8   6   6       16.77       26.21      7.21 o 
  -7   6   6       56.27       62.42      9.12 o 
  -6   6   6       39.11       46.50     10.97 o 
  -5   6   6      507.43      483.28     18.45 o 
  -4   6   6        1.79       -1.09      3.95 o 
  -3   6   6      548.26      566.48     12.05 o 
  -2   6   6        3.00        0.07      3.20 o 
  -1   6   6      118.69       98.33      9.25 o 
   0   6   6        0.35        3.55      3.45 o 
   1   6   6      130.38      120.52      7.98 o 
   2   6   6       82.79       88.51      9.85 o 
   3   6   6        0.28        2.24      3.97 o 
   4   6   6      608.26      578.34     16.91 o 
   5   6   6       19.01       16.44      8.90 o 
   6   6   6       56.61       38.65     12.14 o 
   7   6   6        0.28       -1.70      3.99 o 
   8   6   6        0.15        8.43      7.12 o 
   9   6   6        0.06        5.17      8.21 o 
  -8   7   6        6.56        7.56      6.84 o 
  -7   7   6       36.34       28.70      8.55 o 
  -6   7   6       19.45       20.26     10.52 o 
  -5   7   6      130.86      129.39     10.02 o 
  -4   7   6      103.70      135.56     10.10 o 
  -3   7   6        0.54        5.21      3.76 o 
  -2   7   6      913.01      941.80     15.45 o 
  -1   7   6      113.98      126.06      8.71 o 
   0   7   6      160.92      143.63      8.83 o 
   1   7   6      107.26      105.70     14.37 o 
   2   7   6        0.14        1.61      4.31 o 
   3   7   6      208.11      185.57     10.50 o 
   4   7   6       83.53       89.76      8.37 o 
   5   7   6      309.90      296.70     13.17 o 
   6   7   6      715.81      740.44     20.62 o 
   7   7   6        0.55        3.67      4.58 o 
   8   7   6       20.28       17.07      5.92 o 
   9   7   6        3.56       14.88      9.28 o 
  -7   8   6        1.59       -1.41      6.02 o 
  -6   8   6        1.03        0.58      5.66 o 
  -5   8   6        0.09        3.72      5.09 o 
  -4   8   6       30.34       37.71      6.74 o 
  -3   8   6      407.68      367.59     14.39 o 
  -2   8   6      368.83      389.56     12.17 o 
  -1   8   6      210.08      191.04     19.36 o 
   0   8   6      869.82      830.19     19.97 o 
   1   8   6       37.45       52.78      7.32 o 
   2   8   6      642.25      664.74     18.30 o 
   3   8   6      376.17      372.14     18.26 o 
   4   8   6        0.19       -5.12      3.84 o 
   5   8   6      277.21      286.75     13.33 o 
   6   8   6       89.26       88.67      9.22 o 
   7   8   6       63.09       66.18      8.65 o 
   8   8   6       67.37       60.75     13.26 o 
   9   8   6        0.42        0.67      9.47 o 
  -6   9   6        0.00       -1.31      5.92 o 
  -5   9   6        0.09        0.49     10.76 o 
  -4   9   6       55.01       44.43      7.71 o 
  -3   9   6       10.64       20.64      9.75 o 
  -2   9   6       56.77       57.97      7.43 o 
  -1   9   6      297.52      293.41     14.53 o 
   0   9   6       44.94       55.20      8.21 o 
   1   9   6      107.10      111.35      9.38 o 
   2   9   6      662.59      655.71     18.91 o 
   3   9   6      361.37      309.42     13.49 o 
   4   9   6       78.86       75.44      8.57 o 
   5   9   6       12.93       16.79      5.92 o 
   6   9   6       13.05        8.23      5.63 o 
   7   9   6      185.73      203.47     13.52 o 
   8   9   6        5.12        1.82      9.16 o 
  -6  10   6       49.34       48.66      9.56 o 
  -5  10   6       14.06       15.12      9.35 o 
  -4  10   6       31.72       29.80     12.24 o 
  -3  10   6       66.72       93.82     15.00 o 
  -2  10   6      257.76      219.23     19.93 o 
  -1  10   6        2.76        9.59      5.65 o 
   0  10   6        0.05       -1.41      4.58 o 
   1  10   6       15.88        9.56      5.55 o 
   2  10   6       74.43       62.76      8.27 o 
   3  10   6      105.62       85.40      9.14 o 
   4  10   6        0.15       -3.70      4.37 o 
   5  10   6       71.40       73.45      9.03 o 
   6  10   6       19.97       16.30      6.40 o 
   7  10   6       33.90       31.58     11.64 o 
   8  10   6       10.18       13.46     10.93 o 
  -5  11   6        0.00       -0.75      8.41 o 
  -4  11   6       15.47       26.80     11.37 o 
  -3  11   6       17.82       12.00      8.49 o 
  -2  11   6       50.53       51.08     12.59 o 
  -1  11   6      128.24      133.26     31.18 o 
   0  11   6       10.50        7.48      7.80 o 
   1  11   6        0.92        5.83      5.33 o 
   2  11   6       61.44       56.76      8.59 o 
   3  11   6        2.52       -1.21      5.33 o 
   4  11   6       71.60       52.44      8.44 o 
   5  11   6        0.47        0.10      5.28 o 
   6  11   6        0.44        9.16      9.24 o 
   7  11   6        5.00       10.38     10.54 o 
  -4  12   6       78.23       88.93     17.21 o 
  -3  12   6        1.32        3.12      8.80 o 
  -2  12   6       35.25       42.23     12.47 o 
  -1  12   6        1.63       11.92      8.68 o 
   0  12   6       23.95       21.56      6.57 o 
   1  12   6        9.61       14.10     10.82 o 
   2  12   6        3.79        3.98      5.64 o 
   3  12   6        2.88       17.31      6.57 o 
   4  12   6       12.54       12.74     12.30 o 
   5  12   6        0.24       -0.79      8.68 o 
   6  12   6        1.80        6.75      9.04 o 
  -2  13   6        3.82       -6.99      9.00 o 
  -1  13   6       27.63        9.04      9.51 o 
   0  13   6       49.20       67.93     14.21 o 
   1  13   6        4.15       14.75      6.66 o 
   2  13   6       56.16       50.56      9.10 o 
   3  13   6        7.24        8.32      6.49 o 
   4  13   6       21.13       31.05      8.51 o 
   5  13   6       21.50       23.53     11.41 o 
   1  14   6       16.43       14.53     11.17 o 
   2  14   6       14.83       -1.62      9.67 o 
  -4  -9   7        4.03        3.03      6.93 o 
  -3  -9   7       38.22       42.49      8.90 o 
  -2  -9   7        2.84       -9.51      6.67 o 
  -1  -9   7        2.42       -0.71      8.29 o 
   0  -9   7       20.75        9.04      8.88 o 
   1  -9   7       24.25       16.78      9.83 o 
   2  -9   7        5.05        8.72      7.14 o 
  -6  -8   7       12.35        9.85      7.11 o 
  -5  -8   7       13.41        9.82      7.07 o 
  -4  -8   7       79.23       85.12     13.16 o 
  -3  -8   7       27.22       26.50     12.39 o 
  -2  -8   7        1.67        5.10      5.83 o 
  -1  -8   7       49.89       46.26     11.76 o 
   0  -8   7        0.08        5.13      6.79 o 
   1  -8   7       75.80       72.63     13.22 o 
   2  -8   7       26.78       26.45      7.95 o 
   3  -8   7       12.88       14.68      5.93 o 
   4  -8   7       37.46       29.90      8.45 o 
  -7  -7   7        2.67       -3.39     13.24 o 
  -6  -7   7       22.89       26.12      7.67 o 
  -5  -7   7        3.14       -0.20      6.05 o 
  -4  -7   7       58.23       59.14      8.95 o 
  -3  -7   7        0.01        0.11      4.78 o 
  -2  -7   7      135.61      113.25     10.19 o 
  -1  -7   7      195.85      203.13     16.14 o 
   0  -7   7        1.53       -7.07      5.57 o 
   1  -7   7        6.51       21.24      9.12 o 
   2  -7   7        0.85        3.40      4.41 o 
   3  -7   7       50.21       45.43      7.05 o 
   4  -7   7       17.96       12.97      7.62 o 
   5  -7   7       54.20       67.13     10.29 o 
  -7  -6   7       25.59       10.74      6.78 o 
  -6  -6   7        0.25        0.58      8.49 o 
  -5  -6   7        3.07        0.56      5.46 o 
  -4  -6   7       22.59       27.62      6.85 o 
  -3  -6   7       14.33        7.01      5.47 o 
  -2  -6   7        0.63       -6.35      4.23 o 
  -1  -6   7       25.73       32.33      6.66 o 
   0  -6   7       13.12        9.28      5.22 o 
   1  -6   7        0.24        1.87      6.12 o 
   2  -6   7       26.16       38.02      9.99 o 
   3  -6   7       41.18       46.58      6.91 o 
   4  -6   7        2.09        1.67      5.96 o 
   5  -6   7        0.71       -7.57      5.05 o 
   6  -6   7       19.31       24.41      7.76 o 
  -8  -5   7       29.07       33.70      8.37 o 
  -7  -5   7       90.23       91.23     17.64 o 
  -6  -5   7       44.78       33.69      7.66 o 
  -5  -5   7       67.50       92.17      9.78 o 
  -4  -5   7        0.64        0.65      4.79 o 
  -3  -5   7        4.54        5.98      4.66 o 
  -2  -5   7        4.89        3.85      4.60 o 
  -1  -5   7       17.77       14.61      9.53 o 
   0  -5   7       41.33       46.32      6.50 o 
   1  -5   7       20.39       25.89      5.94 o 
   2  -5   7       77.72       77.78      7.98 o 
   3  -5   7        3.20        6.19      4.03 o 
   4  -5   7       45.56       40.06      7.52 o 
   5  -5   7       14.22       14.56      5.66 o 
   6  -5   7       51.91       53.54      9.45 o 
  -8  -4   7       13.48       19.25      7.27 o 
  -7  -4   7       41.17       39.56      7.73 o 
  -6  -4   7       36.39       37.94      7.98 o 
  -5  -4   7        4.23        1.96      5.05 o 
  -4  -4   7      112.34      121.05      9.73 o 
  -3  -4   7      130.36      129.92      9.36 o 
  -2  -4   7      240.67      222.01     11.04 o 
  -1  -4   7       12.33       16.46      5.14 o 
   0  -4   7        0.11       -4.39      2.93 o 
   1  -4   7      131.73      155.57      7.52 o 
   2  -4   7        1.16       -5.37      3.58 o 
   3  -4   7       64.76       55.43      6.44 o 
   4  -4   7        2.82        8.99      4.65 o 
   5  -4   7       51.23       81.41      9.59 o 
   6  -4   7       32.18       42.99      8.46 o 
   7  -4   7        1.04       -8.53      5.68 o 
  -9  -3   7        6.79        4.79      6.33 o 
  -8  -3   7        6.60        2.83      6.09 o 
  -7  -3   7      167.85      155.70     11.86 o 
  -6  -3   7       65.86       70.93      8.53 o 
  -5  -3   7      176.73      176.77     33.22 o 
  -4  -3   7       12.83       12.32      8.62 o 
  -3  -3   7        4.32       -2.27      5.23 o 
  -2  -3   7      345.10      336.28     27.22 o 
  -1  -3   7       18.79       18.02      3.45 o 
   0  -3   7       64.28       81.27      5.33 o 
   1  -3   7       86.21       96.79      5.95 o 
   2  -3   7       20.62       28.90      4.31 o 
   3  -3   7      160.80      171.20     11.97 o 
   4  -3   7        0.25        1.67      4.37 o 
   5  -3   7       14.71       17.78      6.87 o 
   6  -3   7       54.08       31.23      7.32 o 
   7  -3   7       66.22       75.68     10.25 o 
   8  -3   7        0.11       -0.13      6.18 o 
  -9  -2   7        0.54        1.40      5.85 o 
  -8  -2   7        0.11        6.58      5.80 o 
  -7  -2   7       28.77       25.41     11.23 o 
  -6  -2   7       82.07       68.92      8.21 o 
  -5  -2   7      565.89      544.36     16.89 o 
  -4  -2   7       15.22        6.79      6.37 o 
  -3  -2   7      208.74      223.00     10.54 o 
  -2  -2   7      150.70      121.79      8.21 o 
  -1  -2   7      131.18      137.26      5.86 o 
   0  -2   7     4752.69     4690.15     58.23 o 
   1  -2   7       17.68       21.34      3.62 o 
   2  -2   7       80.03       61.83      4.80 o 
   3  -2   7      235.27      244.00      9.39 o 
   4  -2   7        0.11        2.44      4.17 o 
   5  -2   7       82.20       94.77     15.49 o 
   6  -2   7       77.58       67.32      9.07 o 
   7  -2   7       28.16       26.99     12.08 o 
   8  -2   7       22.27       14.79     10.78 o 
  -9  -1   7        0.66      -12.42     12.93 o 
  -8  -1   7        0.39        0.62      5.12 o 
  -7  -1   7       22.95        7.22      5.33 o 
  -6  -1   7        0.69        3.25      4.68 o 
  -5  -1   7      170.46      185.14     10.78 o 
  -4  -1   7        0.68        2.52      4.46 o 
  -3  -1   7      525.70      517.19     21.04 o 
  -2  -1   7        2.82       13.31      2.77 o 
  -1  -1   7      193.19      213.88     12.06 o 
   0  -1   7      515.30      525.18     10.11 o 
   1  -1   7        6.64        8.58      2.89 o 
   2  -1   7     1654.28     1572.99     18.88 o 
   3  -1   7        0.03       -3.14      2.52 o 
   4  -1   7       15.07        7.83      5.62 o 
   5  -1   7      119.21      102.86     15.73 o 
   6  -1   7        0.26        4.65      7.01 o 
   7  -1   7       56.96       43.82      8.23 o 
   8  -1   7       37.49       40.05      8.69 o 
  -9   0   7        0.42        8.25      9.51 o 
  -8   0   7       17.04       18.33      6.55 o 
  -7   0   7        7.34        7.45      5.26 o 
  -6   0   7        0.41       -1.14      4.60 o 
  -5   0   7       12.64       15.56      5.01 o 
  -4   0   7      246.69      245.54     10.94 o 
  -3   0   7      209.99      220.64     10.93 o 
  -2   0   7     1437.02     1488.70     16.66 o 
  -1   0   7     3130.19     3093.35     26.57 o 
   0   0   7        9.41        5.68      2.52 o 
   1   0   7      747.57      745.44     16.79 o 
   2   0   7     2406.20     2325.13     22.96 o 
   3   0   7        6.32        5.83      2.68 o 
   4   0   7      117.38      124.68      8.46 o 
   5   0   7      103.35       97.04      8.78 o 
   6   0   7      141.85      137.68     25.42 o 
   7   0   7       57.22       92.05     22.99 o 
   8   0   7        7.21        4.23      5.65 o 
   9   0   7       44.67       45.31      9.42 o 
  -9   1   7       32.78       63.71     14.29 o 
  -8   1   7        0.85        4.08      5.05 o 
  -7   1   7      121.18      145.75     10.46 o 
  -6   1   7       51.52       52.72      7.12 o 
  -5   1   7       60.13       60.81     12.89 o 
  -4   1   7      154.38      142.57      9.35 o 
  -3   1   7        1.62        1.63      3.30 o 
  -2   1   7      139.50      155.20      5.66 o 
  -1   1   7      156.12      137.99      5.41 o 
   0   1   7      116.92      114.04      4.85 o 
   1   1   7      143.28      148.45      5.43 o 
   2   1   7      907.21      894.16     11.23 o 
   3   1   7       69.76       82.72      7.55 o 
   4   1   7       22.61       23.66      4.05 o 
   5   1   7      239.53      239.43     11.61 o 
   6   1   7      140.34      182.79     18.67 o 
   7   1   7        0.01        0.21     13.70 o 
   8   1   7        9.17       -0.88      7.68 o 
   9   1   7       10.93        3.34     19.40 o 
  -9   2   7       69.51       71.21     14.53 o 
  -8   2   7        9.41        6.71      8.05 o 
  -7   2   7      305.94      280.45     13.10 o 
  -6   2   7       12.15       21.75      5.61 o 
  -5   2   7        0.14        0.71      4.66 o 
  -4   2   7       26.03       20.13      3.71 o 
  -3   2   7      972.90      964.89     14.15 o 
  -2   2   7      787.19      798.90     12.12 o 
  -1   2   7        6.89        4.07      2.40 o 
   0   2   7      193.20      193.73      5.74 o 
   1   2   7      156.91      151.50      5.22 o 
   2   2   7      123.40      121.35      4.27 o 
   3   2   7       53.29       67.69      4.71 o 
   4   2   7       28.08       35.45      4.76 o 
   5   2   7      313.12      327.50     15.73 o 
   6   2   7       32.62       35.23     17.39 o 
   7   2   7        0.63        1.13      5.24 o 
   8   2   7       17.02       13.79      6.76 o 
   9   2   7        7.58       -0.12      9.43 o 
  -9   3   7        2.19       -1.66      9.39 o 
  -8   3   7       92.97      105.23     15.04 o 
  -7   3   7        6.69        8.84      7.89 o 
  -6   3   7      271.91      284.40     12.45 o 
  -5   3   7      133.33      135.63      7.12 o 
  -4   3   7        4.44        3.42      3.43 o 
  -3   3   7      115.17       96.13      8.34 o 
  -2   3   7        2.43       -1.99      3.24 o 
  -1   3   7      237.91      240.87      6.66 o 
   0   3   7      277.07      294.28     15.67 o 
   1   3   7       75.52       66.87      3.56 o 
   2   3   7     2654.61     2663.85     26.97 o 
   3   3   7      178.88      194.07      8.62 o 
   4   3   7       15.64       22.13      3.99 o 
   5   3   7       40.08       40.81      5.02 o 
   6   3   7      179.62      183.10      8.45 o 
   7   3   7        3.44       -5.67      7.91 o 
   8   3   7       30.50       24.79     10.42 o 
   9   3   7       29.60        5.68      9.39 o 
  -9   4   7        1.87        8.72      9.91 o 
  -8   4   7       10.17       18.55     10.22 o 
  -7   4   7        0.60       -3.36      7.07 o 
  -6   4   7       84.76       85.37      6.58 o 
  -5   4   7        5.67       -3.07      3.58 o 
  -4   4   7      335.20      350.80      9.90 o 
  -3   4   7      399.84      386.06      9.66 o 
  -2   4   7        8.98       10.98      3.10 o 
  -1   4   7     1794.06     1707.37     18.12 o 
   0   4   7        0.24       -2.24      1.85 o 
   1   4   7       21.68       22.83      6.02 o 
   2   4   7      271.65      268.35     13.52 o 
   3   4   7      137.72      156.70      5.90 o 
   4   4   7       34.24       27.66      5.18 o 
   5   4   7       77.87       80.17      5.87 o 
   6   4   7       47.34       45.13      7.02 o 
   7   4   7       24.01       27.35      9.75 o 
   8   4   7        6.29        3.39      7.54 o 
   9   4   7        1.98       -4.86      7.74 o 
  -8   5   7       12.60       32.76     11.33 o 
  -7   5   7       46.06       41.07      7.54 o 
  -6   5   7       67.90       60.35      7.77 o 
  -5   5   7      155.84      158.14      7.91 o 
  -4   5   7      360.35      341.48     10.07 o 
  -3   5   7        0.20       -0.59      3.39 o 
  -2   5   7      305.32      290.71     10.01 o 
  -1   5   7       52.02       52.52      3.97 o 
   0   5   7        5.53        5.26      2.20 o 
   1   5   7     2366.69     2217.23     29.94 o 
   2   5   7      254.37      253.49     12.22 o 
   3   5   7      632.64      624.88     15.99 o 
   4   5   7      102.06       83.45      7.71 o 
   5   5   7       92.66       72.64     10.64 o 
   6   5   7      300.29      319.48     24.57 o 
   7   5   7       44.86       54.14      7.88 o 
   8   5   7       34.53       43.30     12.71 o 
   9   5   7       12.57       16.78     10.54 o 
  -8   6   7       14.01       13.14      9.71 o 
  -7   6   7        0.59        1.29      5.38 o 
  -6   6   7       57.06       45.75      7.37 o 
  -5   6   7       10.50        1.82      5.09 o 
  -4   6   7        5.50        9.61      4.30 o 
  -3   6   7       25.02       26.53      4.47 o 
  -2   6   7      839.76      803.87     13.70 o 
  -1   6   7       54.54       47.86      4.71 o 
   0   6   7      134.78      133.67      8.32 o 
   1   6   7       11.59        8.19      4.31 o 
   2   6   7      751.24      758.50     18.01 o 
   3   6   7      731.19      683.84     17.53 o 
   4   6   7        4.78        2.83      4.53 o 
   5   6   7      113.62      112.60      9.15 o 
   6   6   7      482.24      441.34     16.11 o 
   7   6   7       21.28       13.62      5.62 o 
   8   6   7       77.28       83.47      9.41 o 
   9   6   7        1.72        8.64      8.57 o 
  -8   7   7       40.57       31.10      8.26 o 
  -7   7   7       33.41       40.60      8.32 o 
  -6   7   7        0.01        2.38      9.67 o 
  -5   7   7       26.15       33.39      6.97 o 
  -4   7   7       30.56       25.52      4.97 o 
  -3   7   7       95.78      105.39      6.62 o 
  -2   7   7      270.91      260.06      8.77 o 
  -1   7   7      303.78      327.46     12.52 o 
   0   7   7       84.00       92.19      8.00 o 
   1   7   7        1.33        6.80      4.62 o 
   2   7   7     1335.01     1354.44     25.24 o 
   3   7   7        0.76       -4.03      4.32 o 
   4   7   7      174.01      164.54     10.51 o 
   5   7   7      443.89      432.61     16.03 o 
   6   7   7        6.53        5.99      4.90 o 
   7   7   7      107.70      123.60     10.18 o 
   8   7   7       32.61       16.62      5.92 o 
   9   7   7        6.54        4.74      8.84 o 
  -7   8   7       14.80       20.31     16.01 o 
  -6   8   7       13.34       19.52      6.78 o 
  -5   8   7        2.35       -2.07      4.77 o 
  -4   8   7      152.29      165.01     10.99 o 
  -3   8   7       74.12       66.96      6.03 o 
  -2   8   7       14.14       18.85      5.49 o 
  -1   8   7       35.24       33.79      6.44 o 
   0   8   7        9.94       15.36      5.64 o 
   1   8   7        5.60        8.21      5.42 o 
   2   8   7       84.84      115.27      9.11 o 
   3   8   7        0.20       -3.71      3.88 o 
   4   8   7        3.06       10.21      4.98 o 
   5   8   7       56.68       68.67      8.31 o 
   6   8   7        1.71        0.85      9.41 o 
   7   8   7      117.51      105.29     10.13 o 
   8   8   7        1.34       11.98      5.60 o 
  -6   9   7       78.83       74.42     23.80 o 
  -5   9   7       18.79        7.97      8.25 o 
  -4   9   7       18.53       24.28     10.22 o 
  -3   9   7        0.51       11.21      7.97 o 
  -2   9   7      512.49      501.02     28.76 o 
  -1   9   7      548.97      587.31     26.17 o 
   0   9   7       40.47       44.58      7.27 o 
   1   9   7      126.62      139.85     10.11 o 
   2   9   7        5.42        9.87      5.34 o 
   3   9   7      105.30      111.70      9.82 o 
   4   9   7       16.42       12.20      5.75 o 
   5   9   7      141.82      132.15     10.61 o 
   6   9   7        4.25        9.93      5.20 o 
   7   9   7       13.74       16.14      7.80 o 
   8   9   7        0.03       12.47      8.33 o 
  -6  10   7       13.95       25.38     11.96 o 
  -5  10   7       44.19       25.18     10.70 o 
  -4  10   7        8.26       18.55     10.07 o 
  -3  10   7        0.62       -6.67      7.26 o 
  -2  10   7      148.42      163.11     11.11 o 
  -1  10   7        6.00        7.85      5.22 o 
   0  10   7       80.47       83.64     18.24 o 
   1  10   7       71.14       66.99      8.34 o 
   2  10   7       14.42       42.09     15.35 o 
   3  10   7        1.17       -2.75      4.42 o 
   4  10   7       78.48       75.35      9.24 o 
   5  10   7        0.20       -3.69      4.59 o 
   6  10   7        1.32       -4.51      4.53 o 
   7  10   7        0.11        2.86      5.69 o 
   8  10   7        0.61       -1.34      8.21 o 
  -5  11   7        9.99        9.16     10.50 o 
  -4  11   7        0.00       -5.57      8.25 o 
  -3  11   7       10.57        9.83      8.21 o 
  -2  11   7       11.36       10.22      8.88 o 
  -1  11   7        1.06        2.52      4.53 o 
   0  11   7       98.77       98.68      9.69 o 
   1  11   7       94.50       91.04     15.33 o 
   2  11   7      337.87      312.83     20.03 o 
   3  11   7        2.50        4.64      9.06 o 
   4  11   7        9.62       10.86      7.46 o 
   5  11   7       36.85       34.49     17.82 o 
   6  11   7        4.39        4.82      5.90 o 
   7  11   7       35.33       43.97     12.83 o 
  -4  12   7       15.06       26.41     12.16 o 
  -3  12   7       44.88       38.41     12.99 o 
  -2  12   7       18.49       11.64      9.28 o 
  -1  12   7       44.13       42.67     12.75 o 
   0  12   7        0.54       17.73      6.35 o 
   1  12   7       48.51       68.40      9.23 o 
   2  12   7      122.30      105.17     10.98 o 
   3  12   7       38.44       30.64      8.12 o 
   4  12   7       30.41       41.72      8.47 o 
   5  12   7        0.17       -4.00      6.10 o 
   6  12   7       43.66       39.98     12.87 o 
  -2  13   7       19.03       22.78     12.12 o 
  -1  13   7       11.62        9.12      9.87 o 
   0  13   7        2.20      -10.48      6.99 o 
   1  13   7       82.19      103.15     11.09 o 
   2  13   7        2.52        0.46      5.76 o 
   3  13   7       54.44       57.24     12.65 o 
   4  13   7       44.55       58.84     10.07 o 
   5  13   7       12.86        7.42     11.09 o 
   1  14   7        2.24        1.58      8.80 o 
   2  14   7        0.93        8.11     10.18 o 
  -3  -9   8        3.82       -3.09      5.89 o 
  -2  -9   8       21.39       26.72     10.22 o 
  -1  -9   8        6.77       -3.87      8.17 o 
   0  -9   8       10.62       13.97      9.63 o 
  -5  -8   8       14.74       15.25      7.42 o 
  -4  -8   8        2.70       10.37      6.79 o 
  -3  -8   8        4.44       -2.36      5.93 o 
  -2  -8   8       26.76       25.14      7.67 o 
  -1  -8   8       30.64       25.85      9.71 o 
   0  -8   8       13.17       -3.04      6.32 o 
   1  -8   8       13.98       16.62      9.24 o 
   2  -8   8       12.28        8.28      7.14 o 
   3  -8   8        7.83       13.09      7.73 o 
  -6  -7   8        1.86       -2.83      5.48 o 
  -5  -7   8        4.10       16.12      7.73 o 
  -4  -7   8        0.37       -2.05      7.18 o 
  -3  -7   8        7.93       13.86      8.47 o 
  -2  -7   8        0.04        3.93      5.83 o 
  -1  -7   8        2.47        7.03      5.37 o 
   0  -7   8       11.53        3.95      7.30 o 
   1  -7   8       57.49       52.22     12.04 o 
   2  -7   8        6.99        8.26      6.20 o 
   3  -7   8        0.79        6.85      5.23 o 
   4  -7   8        3.43       -1.97      6.59 o 
  -7  -6   8        5.18        6.39      8.86 o 
  -6  -6   8       46.36       46.74      9.05 o 
  -5  -6   8       49.39       41.08      8.28 o 
  -4  -6   8        7.24        3.19      5.72 o 
  -3  -6   8       25.10       20.08     11.49 o 
  -2  -6   8      148.68      167.20     11.78 o 
  -1  -6   8       65.68       74.28      8.60 o 
   0  -6   8        1.02        0.71      6.24 o 
   1  -6   8        4.32       14.13      7.78 o 
   2  -6   8       21.58       25.66      5.83 o 
   3  -6   8       38.56       39.05      6.77 o 
   4  -6   8        0.84       -7.43      4.95 o 
   5  -6   8        1.51        5.44      5.82 o 
  -7  -5   8       15.18       17.45      7.36 o 
  -6  -5   8       22.62       26.91      7.17 o 
  -5  -5   8        1.87       -1.90      4.91 o 
  -4  -5   8        1.46        7.10      5.05 o 
  -3  -5   8       29.76       22.18      6.16 o 
  -2  -5   8       51.56       55.30      7.60 o 
  -1  -5   8        2.73        7.68      4.57 o 
   0  -5   8       65.49       48.86      7.09 o 
   1  -5   8      131.80      147.07     10.17 o 
   2  -5   8        1.42        3.88      4.55 o 
   3  -5   8        0.26        5.88      4.53 o 
   4  -5   8        2.23       13.90      5.85 o 
   5  -5   8        1.02       12.38      6.29 o 
   6  -5   8        0.02       -0.76      6.43 o 
  -8  -4   8       20.39       36.01     16.03 o 
  -7  -4   8        9.66       -1.77      4.90 o 
  -6  -4   8       49.60       50.62      8.33 o 
  -5  -4   8      153.96      151.66     11.21 o 
  -4  -4   8       46.69       52.94      7.50 o 
  -3  -4   8      121.02      139.53      9.99 o 
  -2  -4   8      241.71      263.84     12.31 o 
  -1  -4   8       14.81       19.63      5.73 o 
   0  -4   8      842.96      830.46     19.59 o 
   1  -4   8       54.50       60.28      5.69 o 
   2  -4   8        7.71        6.20      5.10 o 
   3  -4   8       16.90       19.81      5.09 o 
   4  -4   8        1.53       -4.87      4.49 o 
   5  -4   8       63.77       60.96      9.12 o 
   6  -4   8       20.83       30.15      8.15 o 
   7  -4   8       24.73        3.13     17.01 o 
  -8  -3   8        0.14        5.09     13.34 o 
  -7  -3   8        7.86        5.99      5.52 o 
  -6  -3   8       75.98       73.57      9.07 o 
  -5  -3   8      121.48      111.06     16.95 o 
  -4  -3   8       90.91      103.52      9.18 o 
  -3  -3   8       95.15       94.22      8.45 o 
  -2  -3   8       24.82       32.05      6.19 o 
  -1  -3   8       94.07      109.67      8.51 o 
   0  -3   8      338.22      306.08      9.28 o 
   1  -3   8        0.12       -0.26      3.53 o 
   2  -3   8      336.81      344.64     23.43 o 
   3  -3   8       29.89       39.61      5.73 o 
   4  -3   8       61.07       71.27      8.49 o 
   5  -3   8        2.71       -5.66      4.89 o 
   6  -3   8        8.64        5.89      9.45 o 
   7  -3   8       54.26       55.31     22.32 o 
  -8  -2   8        0.28        4.37      5.42 o 
  -7  -2   8       22.84       24.03      7.66 o 
  -6  -2   8       21.92       16.90      5.82 o 
  -5  -2   8       48.59       38.78     10.68 o 
  -4  -2   8       42.82       48.61      7.11 o 
  -3  -2   8       55.63       57.72      7.13 o 
  -2  -2   8       21.21       27.96      5.66 o 
  -1  -2   8       11.79       12.47      4.72 o 
   0  -2   8       19.22       31.11      4.57 o 
   1  -2   8       83.43      101.15      6.41 o 
   2  -2   8      108.52      115.62      6.32 o 
   3  -2   8       43.48       40.75      5.56 o 
   4  -2   8       38.76       44.30      7.48 o 
   5  -2   8       17.29       15.27      8.19 o 
   6  -2   8       12.60        9.05      7.34 o 
   7  -2   8       55.03       67.23     16.93 o 
   8  -2   8        0.82        6.61      6.56 o 
  -9  -1   8       10.77       19.52      7.26 o 
  -8  -1   8        0.00       -0.66      5.25 o 
  -7  -1   8       27.81       21.40      6.32 o 
  -6  -1   8       36.44       35.69      9.83 o 
  -5  -1   8      130.33      134.14      9.55 o 
  -4  -1   8     1362.61     1335.03     25.68 o 
  -3  -1   8      111.14      116.36      8.40 o 
  -2  -1   8       64.29       68.06      6.76 o 
  -1  -1   8       82.62       82.24      4.94 o 
   0  -1   8       99.03      114.46     10.05 o 
   1  -1   8      258.79      255.85      8.11 o 
   2  -1   8        6.35        9.32      5.72 o 
   3  -1   8      229.75      240.32      7.40 o 
   4  -1   8        1.55       -0.81      4.22 o 
   5  -1   8      218.45      221.78     12.23 o 
   6  -1   8      187.25      154.04     11.44 o 
   7  -1   8        6.71        6.04      5.54 o 
   8  -1   8        4.88        9.23      6.68 o 
  -9   0   8       11.14       11.63      6.87 o 
  -8   0   8       41.61       39.08      8.00 o 
  -7   0   8       79.49       70.33     17.55 o 
  -6   0   8      223.07      201.37     11.72 o 
  -5   0   8      128.51      123.51      9.28 o 
  -4   0   8      262.40      276.88     11.83 o 
  -3   0   8       16.21       18.85      5.36 o 
  -2   0   8      107.41      115.09      5.60 o 
  -1   0   8       19.56       19.07      3.91 o 
   0   0   8     2545.60     2587.48     25.03 o 
   1   0   8       25.63       38.11     13.78 o 
   2   0   8       13.27       16.66      3.32 o 
   3   0   8        1.45       -3.80      2.53 o 
   4   0   8        0.03        3.60      4.30 o 
   5   0   8       34.46       47.83      7.39 o 
   6   0   8       11.42        4.64      5.19 o 
   7   0   8       19.37       27.10      6.93 o 
   8   0   8        1.73        2.82      6.08 o 
  -9   1   8       10.35        7.62      9.95 o 
  -8   1   8        9.15        7.85      5.68 o 
  -7   1   8        0.47       -3.74      4.56 o 
  -6   1   8      111.66      112.80      9.22 o 
  -5   1   8      292.52      290.32     13.01 o 
  -4   1   8      201.59      205.15     10.54 o 
  -3   1   8      869.15      802.44     12.91 o 
  -2   1   8      314.11      341.38      8.62 o 
  -1   1   8        3.78        5.90      2.65 o 
   0   1   8     1534.16     1504.68     17.62 o 
   1   1   8      250.46      224.76      6.84 o 
   2   1   8       73.32       73.36      4.78 o 
   3   1   8       47.30       50.36      5.49 o 
   4   1   8      761.70      777.47     14.34 o 
   5   1   8      161.52      161.02     11.74 o 
   6   1   8       30.91       38.84      7.20 o 
   7   1   8        5.44        2.03      5.19 o 
   8   1   8        2.83        3.97      7.40 o 
   9   1   8       15.06       14.17     10.50 o 
  -9   2   8        0.61        7.10      9.47 o 
  -8   2   8       12.52       15.20      8.64 o 
  -7   2   8       11.09       14.32      5.53 o 
  -6   2   8      164.23      163.99     33.81 o 
  -5   2   8      178.97      171.78     14.82 o 
  -4   2   8      177.54      170.65      9.81 o 
  -3   2   8      847.98      821.75     13.50 o 
  -2   2   8      422.01      426.87     11.02 o 
  -1   2   8      186.05      167.05      6.19 o 
   0   2   8        5.29        6.47      2.60 o 
   1   2   8       75.51       57.46      3.99 o 
   2   2   8      375.11      364.94      7.33 o 
   3   2   8       67.66       68.18      5.12 o 
   4   2   8      468.08      453.41     10.99 o 
   5   2   8       60.93       49.77      5.50 o 
   6   2   8        4.19        5.72      5.32 o 
   7   2   8       22.76       28.16      7.54 o 
   8   2   8        7.15        0.83      9.20 o 
   9   2   8       11.59       20.41     11.21 o 
  -9   3   8        4.84        4.97      9.28 o 
  -8   3   8        3.80       10.58      8.25 o 
  -7   3   8        7.73       10.26      5.74 o 
  -6   3   8       91.74       89.76      8.23 o 
  -5   3   8        1.10       -9.70      8.23 o 
  -4   3   8      296.14      295.33      9.26 o 
  -3   3   8        5.32        7.44      3.44 o 
  -2   3   8      265.45      275.10      7.99 o 
  -1   3   8       47.74       44.60      3.93 o 
   0   3   8      331.59      306.74      7.24 o 
   1   3   8       51.60       44.17      5.28 o 
   2   3   8       27.45       26.29      3.38 o 
   3   3   8      224.11      231.45      7.46 o 
   4   3   8      446.17      430.89     11.66 o 
   5   3   8      133.96      127.81     11.71 o 
   6   3   8      134.93      113.40     14.29 o 
   7   3   8       20.15       19.85      9.59 o 
   8   3   8        5.82       -1.74      8.49 o 
   9   3   8        0.25       -0.87      8.37 o 
  -8   4   8       12.47       23.29      9.75 o 
  -7   4   8        0.21        2.41      7.10 o 
  -6   4   8      251.90      238.36     13.10 o 
  -5   4   8        5.53       -0.33      4.21 o 
  -4   4   8       33.61       45.47      5.92 o 
  -3   4   8       88.27       97.25      6.73 o 
  -2   4   8     1445.47     1523.43     18.63 o 
  -1   4   8      174.10      170.67      6.11 o 
   0   4   8      326.34      301.65      7.55 o 
   1   4   8      479.98      452.42      7.73 o 
   2   4   8      437.05      483.11     13.70 o 
   3   4   8      152.56      165.37      9.14 o 
   4   4   8        6.75       10.37      6.45 o 
   5   4   8      185.92      196.65     11.00 o 
   6   4   8      368.09      389.75     15.07 o 
   7   4   8      499.15      551.18     28.22 o 
   8   4   8        0.02       -3.39      7.50 o 
   9   4   8       14.49       42.08     13.10 o 
  -8   5   8       45.36       24.31     10.97 o 
  -7   5   8        4.99        3.75      7.07 o 
  -6   5   8       40.82       33.50      7.10 o 
  -5   5   8      147.15      167.70      9.48 o 
  -4   5   8       18.01       14.99      4.49 o 
  -3   5   8       18.24       18.68      4.17 o 
  -2   5   8      302.34      287.62      8.61 o 
  -1   5   8       32.55       41.94      3.96 o 
   0   5   8        0.12       -2.12      3.21 o 
   1   5   8       70.06       88.51     13.89 o 
   2   5   8     1023.03      996.46     28.30 o 
   3   5   8       88.74       94.41      7.80 o 
   4   5   8       71.32       78.67      7.84 o 
   5   5   8       95.03       83.80      8.33 o 
   6   5   8       58.90       57.45      8.21 o 
   7   5   8       56.94       58.77      8.26 o 
   8   5   8       17.79       13.34     10.70 o 
   9   5   8       58.09       86.52     16.89 o 
  -8   6   8       18.15       12.32      9.24 o 
  -7   6   8        1.65       -0.91      8.37 o 
  -6   6   8      100.77      114.18      9.78 o 
  -5   6   8       26.50       28.95      5.09 o 
  -4   6   8      279.31      280.55      9.81 o 
  -3   6   8       42.62       39.20      4.93 o 
  -2   6   8        2.08       -0.06      4.17 o 
  -1   6   8       45.34       61.25      6.91 o 
   0   6   8      137.72      137.34     14.53 o 
   1   6   8      234.04      248.43     10.82 o 
   2   6   8        0.39       -5.37      3.73 o 
   3   6   8       63.43       67.78      7.34 o 
   4   6   8        8.89        9.28      5.00 o 
   5   6   8      236.81      229.79     12.03 o 
   6   6   8        0.33        2.71      4.39 o 
   7   6   8        5.92       11.98      5.32 o 
   8   6   8       17.79       31.22     11.09 o 
   9   6   8       24.63       24.83     10.30 o 
  -7   7   8       50.04       67.79     19.30 o 
  -6   7   8       80.32       95.67     11.86 o 
  -5   7   8        0.40       -4.36      4.65 o 
  -4   7   8      368.75      408.06     12.20 o 
  -3   7   8       14.52        8.47      6.03 o 
  -2   7   8       12.99        7.20      4.97 o 
  -1   7   8       51.04       66.27      7.38 o 
   0   7   8      262.93      233.97     20.49 o 
   1   7   8      264.91      274.35     24.08 o 
   2   7   8      151.95      140.18      9.59 o 
   3   7   8       13.76       14.82      4.91 o 
   4   7   8       74.72       86.69      8.42 o 
   5   7   8      358.20      360.98     14.90 o 
   6   7   8        4.21        2.83      4.36 o 
   7   7   8        3.30        2.15      4.47 o 
   8   7   8        4.13       16.84      6.06 o 
   9   7   8        7.03        3.79      8.37 o 
  -7   8   8       56.26       68.49     12.26 o 
  -6   8   8       42.29       28.45      7.42 o 
  -5   8   8        3.92       11.26      5.84 o 
  -4   8   8        0.10        0.32      7.26 o 
  -3   8   8       14.31       20.55      6.12 o 
  -2   8   8       84.04       98.78     14.88 o 
  -1   8   8       95.48      103.10      8.79 o 
   0   8   8      259.54      271.50     22.32 o 
   1   8   8       81.13       73.51     12.67 o 
   2   8   8       72.93       70.02      7.94 o 
   3   8   8        9.67       12.66     12.04 o 
   4   8   8        6.47       12.86      5.67 o 
   5   8   8       15.17       21.96      6.21 o 
   6   8   8       41.71       36.49      7.37 o 
   7   8   8       22.14       13.17      5.93 o 
   8   8   8       11.70        6.85      5.72 o 
  -6   9   8        2.75        9.32      9.75 o 
  -5   9   8       55.23       38.05     12.71 o 
  -4   9   8       51.95       54.83     12.87 o 
  -3   9   8       67.78       65.43     12.99 o 
  -2   9   8      143.47      138.55     10.08 o 
  -1   9   8      470.74      476.57     16.55 o 
   0   9   8      987.09      986.12     38.64 o 
   1   9   8        6.66        8.89      7.91 o 
   2   9   8      495.87      470.59     16.75 o 
   3   9   8        1.79       -0.73      5.05 o 
   4   9   8       64.62       68.64      8.58 o 
   5   9   8       20.81       19.16      6.23 o 
   6   9   8        4.36       -6.56      4.74 o 
   7   9   8       49.09       44.26      8.41 o 
   8   9   8       25.51       24.10     13.03 o 
  -5  10   8        9.56        1.70      9.71 o 
  -4  10   8        1.44       -8.05      7.03 o 
  -3  10   8       55.88       66.47     14.21 o 
  -2  10   8      104.46       98.80      9.44 o 
  -1  10   8        0.95       -2.65      4.28 o 
   0  10   8        1.76        8.11      5.20 o 
   1  10   8       43.64       63.14     12.75 o 
   2  10   8      762.92      665.31     20.42 o 
   3  10   8       64.78       54.04      8.16 o 
   4  10   8       21.29       23.63      6.96 o 
   5  10   8       15.48        3.14      5.49 o 
   6  10   8      113.51       87.41     10.20 o 
   7  10   8       23.20       17.06     14.17 o 
  -5  11   8        2.87        5.80     10.07 o 
  -4  11   8        2.56       19.93     10.85 o 
  -3  11   8        0.01      -10.42      6.95 o 
  -2  11   8       45.20       40.38     12.24 o 
  -1  11   8       57.83       52.09     12.95 o 
   0  11   8       26.16       21.35      6.72 o 
   1  11   8       20.67       17.76      6.70 o 
   2  11   8       10.56       15.70      6.20 o 
   3  11   8       80.90       85.65     10.83 o 
   4  11   8       62.59       74.33     13.05 o 
   5  11   8      108.01      123.51     11.56 o 
   6  11   8      143.78      138.25     12.64 o 
   7  11   8       10.73       26.32     13.56 o 
  -3  12   8        0.71       20.21     11.33 o 
  -2  12   8        0.04       -8.09      6.83 o 
  -1  12   8        0.79       11.21      9.59 o 
   0  12   8        5.07        0.66      5.08 o 
   1  12   8        0.66        5.45      6.09 o 
   2  12   8        1.88        0.91      8.94 o 
   3  12   8        6.05        7.50      6.11 o 
   4  12   8        1.07       -0.84      6.63 o 
   5  12   8       31.22       16.30      7.22 o 
   6  12   8       10.81        4.67      6.79 o 
  -2  13   8       36.08       30.95     13.78 o 
  -1  13   8        0.00       -7.10      9.51 o 
   0  13   8       30.58       51.34     13.80 o 
   1  13   8       13.97        0.84      6.59 o 
   2  13   8        0.37        2.77      6.15 o 
   3  13   8        6.98       12.89      6.88 o 
   4  13   8       15.18       23.74      8.14 o 
  -3  -8   9        7.47        9.86      7.22 o 
  -2  -8   9        5.96        3.20      8.72 o 
  -1  -8   9        3.58        5.96      8.13 o 
   0  -8   9        5.11        2.05      7.58 o 
   1  -8   9       12.58        1.14      7.70 o 
  -5  -7   9        0.28        0.67      6.45 o 
  -4  -7   9        0.07        0.00      6.22 o 
  -3  -7   9        8.78        4.52      6.25 o 
  -2  -7   9       21.00       21.44     18.43 o 
  -1  -7   9       15.55       27.67      9.87 o 
   0  -7   9       21.45       12.28      7.58 o 
   1  -7   9        4.04       -3.95      8.21 o 
   2  -7   9        2.71        3.93      6.46 o 
   3  -7   9        9.09       11.06      7.27 o 
  -6  -6   9        5.48        4.80      5.78 o 
  -5  -6   9        8.79        3.32      9.71 o 
  -4  -6   9        2.35        2.72      8.64 o 
  -3  -6   9       61.80       65.86      9.38 o 
  -2  -6   9       88.78       72.31     16.83 o 
  -1  -6   9       22.82        9.60      5.90 o 
   0  -6   9      253.51      245.91     19.66 o 
   1  -6   9       50.18       32.45     10.85 o 
   2  -6   9      100.22       82.22     11.08 o 
   3  -6   9       55.61       71.69      8.39 o 
   4  -6   9       13.01       11.69      6.85 o 
  -7  -5   9        5.79        3.66      6.74 o 
  -6  -5   9        0.02        1.46      5.58 o 
  -5  -5   9       24.89       32.53     12.59 o 
  -4  -5   9        0.13        1.41      4.97 o 
  -3  -5   9       12.37       10.37      5.51 o 
  -2  -5   9       19.09       -2.75      4.72 o 
  -1  -5   9       44.57       65.25     10.70 o 
   0  -5   9       75.43       73.22      8.13 o 
   1  -5   9       17.16        9.71      7.50 o 
   2  -5   9      101.03      105.21      9.62 o 
   3  -5   9       35.84       36.08      6.22 o 
   4  -5   9        0.01       -1.40      6.34 o 
   5  -5   9        9.35       13.36      6.34 o 
  -7  -4   9        4.01       -7.70      5.13 o 
  -6  -4   9       11.40       12.19      6.09 o 
  -5  -4   9        2.72       -2.76      4.75 o 
  -4  -4   9        5.89        5.87      5.19 o 
  -3  -4   9        3.43        5.05      4.70 o 
  -2  -4   9       47.97       45.52      7.58 o 
  -1  -4   9       14.32       14.50      5.49 o 
   0  -4   9       11.20        6.94      4.78 o 
   1  -4   9       54.43       68.13      9.26 o 
   2  -4   9      124.32      133.50      9.88 o 
   3  -4   9       27.86       18.35     10.19 o 
   4  -4   9        0.11        8.88      4.79 o 
   5  -4   9       30.09       25.57     14.94 o 
   6  -4   9      102.67      112.16     12.39 o 
  -8  -3   9        0.00       -3.46      5.94 o 
  -7  -3   9       45.96       43.34      8.41 o 
  -6  -3   9       37.34       41.27      7.88 o 
  -5  -3   9       57.53       60.85      8.59 o 
  -4  -3   9       41.73       28.57     11.88 o 
  -3  -3   9        0.85       -0.65      4.45 o 
  -2  -3   9       30.08       31.65      6.20 o 
  -1  -3   9        9.98       18.81      5.70 o 
   0  -3   9        0.10        1.74      4.17 o 
   1  -3   9       30.35       27.24      4.79 o 
   2  -3   9       11.75       10.93      4.87 o 
   3  -3   9       25.22       36.03      5.64 o 
   4  -3   9        5.89        6.63      4.16 o 
   5  -3   9       28.16       29.01      6.83 o 
   6  -3   9        0.21       -3.10      5.56 o 
   7  -3   9       35.68       34.75      8.81 o 
  -8  -2   9       22.37       19.88      7.28 o 
  -7  -2   9       61.19       42.62      8.21 o 
  -6  -2   9       10.86       15.87      6.55 o 
  -5  -2   9      124.83      114.54     14.88 o 
  -4  -2   9        6.31       12.38      5.32 o 
  -3  -2   9       19.85       16.36      5.26 o 
  -2  -2   9       23.95       24.43      5.57 o 
  -1  -2   9       12.85       13.39      5.14 o 
   0  -2   9      325.57      346.30      9.99 o 
   1  -2   9      195.18      198.20      8.11 o 
   2  -2   9        1.50        1.68      4.62 o 
   3  -2   9        0.05        1.90      3.76 o 
   4  -2   9       64.04       76.70      8.59 o 
   5  -2   9       27.53       16.41      6.67 o 
   6  -2   9       48.12       58.10     21.59 o 
   7  -2   9        2.28       -4.64      5.48 o 
  -8  -1   9       16.20       18.77      6.81 o 
  -7  -1   9       13.35        2.06      4.97 o 
  -6  -1   9       23.26       16.77      5.73 o 
  -5  -1   9      440.37      461.99     21.97 o 
  -4  -1   9      107.49      128.31     18.71 o 
  -3  -1   9      160.73      146.82     10.80 o 
  -2  -1   9       29.36       43.75      6.10 o 
  -1  -1   9       15.30        9.87      3.43 o 
   0  -1   9      342.85      353.54      9.64 o 
   1  -1   9        3.71        5.85      3.50 o 
   2  -1   9       62.71       61.08      5.35 o 
   3  -1   9       61.96       72.93      6.29 o 
   4  -1   9        4.01        1.96      4.34 o 
   5  -1   9        2.47       -1.20      4.55 o 
   6  -1   9       15.42       22.03      6.50 o 
   7  -1   9        2.36        8.52      6.03 o 
   8  -1   9        1.37        3.00      6.22 o 
  -8   0   9        3.59        6.79      5.39 o 
  -7   0   9       83.21       85.24      9.49 o 
  -6   0   9       44.92       41.47      8.11 o 
  -5   0   9       52.02       35.74      6.61 o 
  -4   0   9      115.37      114.39     23.98 o 
  -3   0   9      471.01      456.98     22.32 o 
  -2   0   9       90.71       94.19      7.75 o 
  -1   0   9       44.60       41.68      4.31 o 
   0   0   9       11.60       10.89      3.39 o 
   1   0   9       12.90       15.28      6.34 o 
   2   0   9        5.43        7.97      3.62 o 
   3   0   9      354.41      362.02      9.22 o 
   4   0   9     1099.68     1032.91     23.02 o 
   5   0   9       43.30       38.15      6.63 o 
   6   0   9       10.21        7.96      6.63 o 
   7   0   9        0.00        7.34      5.77 o 
   8   0   9        0.00       -1.16      6.12 o 
  -8   1   9       53.21       35.04      7.88 o 
  -7   1   9       42.81       45.21      7.69 o 
  -6   1   9       24.52       18.30      6.22 o 
  -5   1   9        0.21        2.68      5.78 o 
  -4   1   9      112.55      107.63      8.55 o 
  -3   1   9        8.43        9.60      4.88 o 
  -2   1   9      818.87      809.07     21.14 o 
  -1   1   9      363.57      357.61      9.15 o 
   0   1   9      315.96      334.69      8.74 o 
   1   1   9      293.89      291.17      8.89 o 
   2   1   9       25.88       25.53      3.83 o 
   3   1   9      252.45      239.01      7.27 o 
   4   1   9      348.28      331.51      9.99 o 
   5   1   9       93.15       91.47     12.28 o 
   6   1   9       36.70       28.96      6.54 o 
   7   1   9        0.26        3.58      5.79 o 
   8   1   9       40.24       47.80     13.54 o 
  -8   2   9        3.92       -1.53      5.09 o 
  -7   2   9        4.99        4.11      5.15 o 
  -6   2   9       79.08       75.55      8.02 o 
  -5   2   9        5.60        0.97      4.37 o 
  -4   2   9        3.22        7.52      4.48 o 
  -3   2   9      108.50      115.81      6.34 o 
  -2   2   9      451.71      465.15     10.54 o 
  -1   2   9      661.90      634.90     11.89 o 
   0   2   9       70.35       81.54      4.93 o 
   1   2   9       30.96       25.28      3.63 o 
   2   2   9     1089.80     1075.85     20.78 o 
   3   2   9      229.60      241.64      8.28 o 
   4   2   9      106.57      103.95      8.63 o 
   5   2   9      316.27      299.76     12.90 o 
   6   2   9      357.64      383.40     18.08 o 
   7   2   9       15.83       28.58     11.01 o 
   8   2   9        6.41        8.05      9.32 o 
  -8   3   9       78.95       73.18     13.46 o 
  -7   3   9       13.14       10.41     11.03 o 
  -6   3   9        3.51       -2.39      4.07 o 
  -5   3   9       14.82       21.07      5.33 o 
  -4   3   9        6.11        5.89      3.76 o 
  -3   3   9        0.00        0.50      3.48 o 
  -2   3   9       71.83       85.44      6.12 o 
  -1   3   9      498.65      511.60     10.77 o 
   0   3   9       62.51       69.58      4.55 o 
   1   3   9       79.23       88.36      4.78 o 
   2   3   9      431.85      439.75      7.97 o 
   3   3   9        4.09        2.91      3.16 o 
   4   3   9       38.57       53.07      6.97 o 
   5   3   9        8.31        7.78      5.13 o 
   6   3   9       47.37       52.73     12.00 o 
   7   3   9       95.64      116.40     16.14 o 
   8   3   9        1.08       -4.62      6.99 o 
   9   3   9       22.22       50.01     14.76 o 
  -8   4   9       10.70        0.99      7.10 o 
  -7   4   9       24.09       15.63      8.68 o 
  -6   4   9        9.85        8.81      4.88 o 
  -5   4   9        1.59        7.34      4.30 o 
  -4   4   9       10.68        3.57      3.97 o 
  -3   4   9        9.98       15.13      4.08 o 
  -2   4   9       46.02       41.51      4.56 o 
  -1   4   9      167.53      185.64      8.00 o 
   0   4   9       22.86       23.70      3.66 o 
   1   4   9       29.78       50.06      9.02 o 
   2   4   9      100.43       99.37      7.73 o 
   3   4   9      309.81      296.83     12.14 o 
   4   4   9        9.03       10.25      6.08 o 
   5   4   9        6.10        6.40      5.34 o 
   6   4   9       34.11       43.27      7.28 o 
   7   4   9       38.50       27.08     10.50 o 
   8   4   9       13.87       28.70     10.93 o 
   9   4   9       35.15       44.33     13.82 o 
  -8   5   9       12.94       -0.12      8.49 o 
  -7   5   9       50.98       32.88     11.09 o 
  -6   5   9      166.49      190.06     11.02 o 
  -5   5   9      396.44      403.33     11.70 o 
  -4   5   9      436.58      423.36     11.59 o 
  -3   5   9       59.16       67.79      5.65 o 
  -2   5   9      161.43      171.14      8.14 o 
  -1   5   9     1030.19     1041.40     42.45 o 
   0   5   9      341.89      343.75     12.52 o 
   1   5   9      685.54      683.42     21.22 o 
   2   5   9       68.28       77.20     10.66 o 
   3   5   9       81.00      100.44      8.28 o 
   4   5   9        0.57        0.18      4.29 o 
   5   5   9        2.10       10.33      4.71 o 
   6   5   9       69.41       67.30     10.46 o 
   7   5   9        5.29       13.62      9.51 o 
   8   5   9        1.39        0.24      8.45 o 
   9   5   9        1.32       -8.25      8.88 o 
  -7   6   9       63.68       95.56     14.64 o 
  -6   6   9       34.33       48.37     10.74 o 
  -5   6   9       75.90       75.94      6.49 o 
  -4   6   9      650.07      682.00     14.75 o 
  -3   6   9        0.03        5.14      3.94 o 
  -2   6   9        8.64       11.92      5.18 o 
  -1   6   9       67.92       65.95      7.82 o 
   0   6   9      615.63      565.16     18.31 o 
   1   6   9       40.10       51.06     11.05 o 
   2   6   9       22.13       21.09      5.71 o 
   3   6   9       63.23       59.95      7.14 o 
   4   6   9       20.84       17.41      8.92 o 
   5   6   9       26.93       14.55      6.28 o 
   6   6   9       33.41       16.35      5.69 o 
   7   6   9        1.11        0.67      4.47 o 
   8   6   9       52.51       47.01     12.47 o 
  -7   7   9        3.02        1.22      7.50 o 
  -6   7   9       42.11       44.17     12.30 o 
  -5   7   9        0.35        7.16      4.97 o 
  -4   7   9        2.57       13.83      6.45 o 
  -3   7   9       30.09       19.67      5.88 o 
  -2   7   9       40.79       30.96     10.52 o 
  -1   7   9      287.73      283.59     12.31 o 
   0   7   9      373.38      347.54     13.74 o 
   1   7   9       42.52       38.70      7.26 o 
   2   7   9       14.16        9.80      4.77 o 
   3   7   9        4.84       10.12      6.43 o 
   4   7   9      459.25      444.65     16.09 o 
   5   7   9      218.67      204.37     12.06 o 
   6   7   9        1.75       10.15      5.00 o 
   7   7   9       55.83       61.86      8.72 o 
   8   7   9       47.70       55.13     15.51 o 
  -7   8   9       10.74        4.11      9.04 o 
  -6   8   9        0.00       18.71      9.39 o 
  -5   8   9       59.35       72.19     13.38 o 
  -4   8   9        8.77       17.85      5.91 o 
  -3   8   9        0.63       -0.88      4.44 o 
  -2   8   9      151.99      140.82     17.96 o 
  -1   8   9      237.40      240.50     12.14 o 
   0   8   9      141.56      149.36     10.52 o 
   1   8   9      537.03      543.62     22.42 o 
   2   8   9       42.25       44.96      7.15 o 
   3   8   9       19.44       31.36      6.53 o 
   4   8   9      582.91      603.88     19.01 o 
   5   8   9        2.37        5.91      4.62 o 
   6   8   9      158.14      161.64     25.50 o 
   7   8   9       24.16       20.50     13.32 o 
   8   8   9        1.98        4.09      5.86 o 
  -6   9   9       25.26       18.43     10.10 o 
  -5   9   9       35.50       45.35     12.75 o 
  -4   9   9       59.93       58.85     12.59 o 
  -3   9   9       64.22       67.74     13.99 o 
  -2   9   9      492.49      489.40     17.16 o 
  -1   9   9       52.59       47.27      7.56 o 
   0   9   9      249.49      267.86     13.20 o 
   1   9   9      397.14      360.14     15.02 o 
   2   9   9      560.60      548.48     18.30 o 
   3   9   9        5.86        4.46      4.96 o 
   4   9   9       46.27       43.62      7.77 o 
   5   9   9        2.21        1.88      5.29 o 
   6   9   9      123.98      150.53     12.10 o 
   7   9   9        1.13       -0.33     10.62 o 
   8   9   9       38.68       41.12      8.36 o 
  -5  10   9       35.07       39.35     12.51 o 
  -4  10   9       58.20       56.88     14.17 o 
  -3  10   9       39.64       48.98     12.43 o 
  -2  10   9        4.15        8.91     12.97 o 
  -1  10   9      182.89      182.57     12.12 o 
   0  10   9        1.99        3.87      5.10 o 
   1  10   9       80.66       85.74      9.28 o 
   2  10   9       33.88       21.80     10.01 o 
   3  10   9        5.52       -0.22      4.98 o 
   4  10   9       71.05       50.94      8.23 o 
   5  10   9        7.61        4.55      7.54 o 
   6  10   9        1.11       -5.28      4.92 o 
   7  10   9       35.74       31.69      9.22 o 
  -4  11   9        5.53       -3.36      8.37 o 
  -3  11   9       48.77       46.73     13.18 o 
  -2  11   9       95.23      110.05     17.13 o 
  -1  11   9        0.44        2.06      9.45 o 
   0  11   9        8.37       11.59      9.00 o 
   1  11   9       17.11       11.38      6.18 o 
   2  11   9       39.31       23.26      8.57 o 
   3  11   9      107.29      103.14     11.78 o 
   4  11   9       14.46       18.44     10.54 o 
   5  11   9       12.59        7.41      6.35 o 
   6  11   9       14.29       15.12      7.02 o 
  -3  12   9       39.45       38.92     13.22 o 
  -2  12   9        0.90       11.41     10.78 o 
  -1  12   9       39.93       48.58      8.39 o 
   0  12   9        4.24       14.06     10.24 o 
   1  12   9       12.44       26.59      7.11 o 
   2  12   9        6.41       26.49     14.23 o 
   3  12   9        3.21       -2.40      5.43 o 
   4  12   9       24.47       23.62      7.82 o 
   5  12   9       12.67       14.66     13.38 o 
   6  12   9        0.96       -6.77      6.00 o 
  -2  13   9       21.90       28.74     12.51 o 
  -1  13   9       39.56       40.18     13.38 o 
   0  13   9       14.68       19.03      7.49 o 
   1  13   9       50.12       66.51      9.92 o 
   2  13   9        5.16        7.03     12.35 o 
   3  13   9       20.21       15.15     10.14 o 
   4  13   9       27.94       39.69      8.82 o 
  -4  -7  10        0.48        3.56      6.49 o 
  -3  -7  10       49.49       57.08     34.20 o 
  -2  -7  10       31.38       27.88      8.05 o 
  -1  -7  10        0.49       -0.36      6.95 o 
   0  -7  10        7.07       21.59      9.87 o 
   1  -7  10        1.23        8.49      9.32 o 
   2  -7  10       15.19       19.80      7.97 o 
  -5  -6  10        7.08        6.91      9.37 o 
  -4  -6  10       18.49        2.65      6.79 o 
  -3  -6  10        8.46       15.13      6.74 o 
  -2  -6  10        8.72       22.71     14.09 o 
  -1  -6  10        1.26       -2.08      4.88 o 
   0  -6  10        0.41       -9.24      6.16 o 
   1  -6  10       34.23       46.81     12.43 o 
   2  -6  10       38.31       42.50      9.10 o 
   3  -6  10        0.09        6.84      7.17 o 
  -6  -5  10       17.64       11.78      7.93 o 
  -5  -5  10       15.34       13.09      5.98 o 
  -4  -5  10       15.46        8.50      5.95 o 
  -3  -5  10        6.81       -2.26      5.17 o 
  -2  -5  10        1.04        8.44      5.50 o 
  -1  -5  10        0.47       -0.90      4.64 o 
   0  -5  10        4.20       -4.38      5.76 o 
   1  -5  10        0.80       -5.53      5.41 o 
   2  -5  10        0.32       13.22      8.13 o 
   3  -5  10        8.35        5.65      5.98 o 
   4  -5  10        7.25        6.41      5.39 o 
  -7  -4  10        8.46        3.95      6.50 o 
  -6  -4  10        5.38        6.62      5.85 o 
  -5  -4  10       51.42       50.89      8.50 o 
  -4  -4  10        1.66       -1.54      4.63 o 
  -3  -4  10       39.90       45.14      7.78 o 
  -2  -4  10        0.01       -3.28      6.75 o 
  -1  -4  10       24.69       30.64      6.60 o 
   0  -4  10        1.96        9.39      5.36 o 
   1  -4  10        1.11        6.59      7.14 o 
   2  -4  10        9.54       14.32      5.46 o 
   3  -4  10        2.95        8.51      4.71 o 
   4  -4  10        0.49        0.21      4.57 o 
   5  -4  10        3.35        6.39      6.16 o 
  -7  -3  10       24.02       26.41      7.56 o 
  -6  -3  10       12.31       13.49      7.24 o 
  -5  -3  10       47.57       62.76      8.93 o 
  -4  -3  10       59.59       64.12      8.59 o 
  -3  -3  10      133.56      145.18     10.73 o 
  -2  -3  10        3.58       -2.07      4.42 o 
  -1  -3  10       44.02       39.38      6.87 o 
   0  -3  10       16.16       30.56      7.32 o 
   1  -3  10        7.15       -0.98      4.70 o 
   2  -3  10       87.47      112.59      9.39 o 
   3  -3  10        0.01       -0.60      3.90 o 
   4  -3  10        7.10        8.57      4.86 o 
   5  -3  10        3.28       10.21      6.26 o 
   6  -3  10        8.31        6.68     12.81 o 
  -7  -2  10        0.59       -1.82      6.99 o 
  -6  -2  10        5.60       -0.03      5.45 o 
  -5  -2  10       69.34       65.54     12.28 o 
  -4  -2  10      126.14      134.89     10.33 o 
  -3  -2  10      153.33      160.12     10.85 o 
  -2  -2  10      129.61      140.47     10.02 o 
  -1  -2  10      606.49      538.85     16.51 o 
   0  -2  10       20.42       25.03      6.93 o 
   1  -2  10       47.44       47.99      5.50 o 
   2  -2  10      107.44      124.53      9.17 o 
   3  -2  10       10.26        6.58      6.59 o 
   4  -2  10      174.39      156.01      9.23 o 
   5  -2  10        3.76        1.54      5.33 o 
   6  -2  10        0.37       -7.83      5.22 o 
   7  -2  10        0.45        5.07      9.30 o 
  -8  -1  10        2.91       12.41      6.47 o 
  -7  -1  10       32.03       21.23      7.07 o 
  -6  -1  10        0.03       -2.59      4.95 o 
  -5  -1  10        3.58       12.38      6.24 o 
  -4  -1  10       67.78       77.10     13.08 o 
  -3  -1  10      118.38      109.71      9.06 o 
  -2  -1  10       73.57       92.57      8.14 o 
  -1  -1  10      119.85      126.51      8.97 o 
   0  -1  10       19.04       19.70      4.23 o 
   1  -1  10        5.69       11.09      4.05 o 
   2  -1  10        2.23        3.89      3.87 o 
   3  -1  10      101.20       98.38      7.56 o 
   4  -1  10      161.44      173.15     21.95 o 
   5  -1  10        1.51        4.55      5.02 o 
   6  -1  10        9.49       11.08      6.25 o 
   7  -1  10        0.26        0.64      6.07 o 
  -8   0  10        7.19       -2.00      5.34 o 
  -7   0  10        0.20        0.87      4.76 o 
  -6   0  10        0.36        3.84      7.87 o 
  -5   0  10        0.47       -1.37      4.05 o 
  -4   0  10      173.16      153.32     10.37 o 
  -3   0  10        0.19       -1.61      4.03 o 
  -2   0  10      164.42      177.19      9.86 o 
  -1   0  10       59.04       53.09      5.10 o 
   0   0  10     1125.76     1125.00     17.39 o 
   1   0  10        6.20       11.16      3.74 o 
   2   0  10      235.28      263.24      9.16 o 
   3   0  10       79.58       84.98      5.52 o 
   4   0  10       42.90       47.21      7.09 o 
   5   0  10      295.32      300.95     14.07 o 
   6   0  10        5.18       16.78      6.78 o 
   7   0  10       47.39       50.06     13.89 o 
  -8   1  10       54.92       67.02     16.14 o 
  -7   1  10        9.34        5.66      5.55 o 
  -6   1  10       96.65      107.50     34.79 o 
  -5   1  10       62.53       64.44      7.69 o 
  -4   1  10       17.38       22.01      5.72 o 
  -3   1  10       88.29       92.80      8.19 o 
  -2   1  10        1.80       -3.37      4.03 o 
  -1   1  10      225.81      224.26      8.18 o 
   0   1  10       99.30       96.09      5.96 o 
   1   1  10        1.76        2.36      3.20 o 
   2   1  10      563.98      566.26     12.31 o 
   3   1  10        7.40        3.11      3.16 o 
   4   1  10       24.51       19.12      5.77 o 
   5   1  10       17.02       20.70      6.11 o 
   6   1  10        4.19       -4.94      7.89 o 
   7   1  10       62.34       43.85     13.22 o 
   8   1  10        1.01       -4.07      8.64 o 
  -8   2  10       42.05       35.53      8.12 o 
  -7   2  10       29.23       24.49      6.64 o 
  -6   2  10       71.61       63.88      8.05 o 
  -5   2  10       51.29       36.92      6.49 o 
  -4   2  10      207.15      204.84     10.69 o 
  -3   2  10       30.60       40.34      6.71 o 
  -2   2  10       64.02       61.47      5.69 o 
  -1   2  10      519.64      523.36     12.07 o 
   0   2  10       31.45       35.72      4.18 o 
   1   2  10       95.72      100.39      5.75 o 
   2   2  10      286.08      311.29      9.10 o 
   3   2  10        5.15        3.52      3.79 o 
   4   2  10       16.89        6.77      5.54 o 
   5   2  10       81.59       49.58     11.68 o 
   6   2  10        7.61       -2.21      6.95 o 
   7   2  10       70.29       80.64     15.55 o 
   8   2  10        1.76        4.78      9.24 o 
  -8   3  10        0.10        9.12      8.64 o 
  -7   3  10       39.40       36.51      7.38 o 
  -6   3  10      471.87      471.13     16.73 o 
  -5   3  10       46.01       34.92     16.91 o 
  -4   3  10       42.59       48.37      6.85 o 
  -3   3  10       66.20       90.16      6.22 o 
  -2   3  10       77.33       66.44      6.35 o 
  -1   3  10      302.22      316.09      9.04 o 
   0   3  10       80.78       83.86      5.21 o 
   1   3  10     1081.65     1081.70     15.54 o 
   2   3  10       13.90       12.45      6.49 o 
   3   3  10       93.68      109.30      8.69 o 
   4   3  10        9.03        3.23      4.76 o 
   5   3  10      289.97      287.74     13.33 o 
   6   3  10        0.07       -8.68      6.71 o 
   7   3  10        9.85        5.13      7.82 o 
   8   3  10        0.14        0.95      9.12 o 
  -8   4  10       13.66       15.99      9.35 o 
  -7   4  10       16.23       20.71      7.09 o 
  -6   4  10        2.18        3.50      4.38 o 
  -5   4  10       47.89       51.17      6.77 o 
  -4   4  10       57.70       51.60      5.73 o 
  -3   4  10       30.82       31.59      5.92 o 
  -2   4  10      101.99       86.61      5.94 o 
  -1   4  10       16.98       16.48      3.86 o 
   0   4  10      116.73      114.78      8.43 o 
   1   4  10      331.82      330.23     12.52 o 
   2   4  10       65.14       77.92      7.45 o 
   3   4  10       49.52       62.28      7.36 o 
   4   4  10        2.01       11.83      5.08 o 
   5   4  10       41.23       49.29      9.39 o 
   6   4  10       48.62       58.93     13.58 o 
   7   4  10        0.80        2.61      9.24 o 
   8   4  10       29.54       18.99     10.97 o 
  -7   5  10        3.10        0.99      6.59 o 
  -6   5  10       73.48       71.75      7.98 o 
  -5   5  10      125.51      122.10     10.07 o 
  -4   5  10       64.14       64.99      6.09 o 
  -3   5  10      171.92      184.94      8.19 o 
  -2   5  10       18.41       23.94      5.83 o 
  -1   5  10      186.65      196.73     10.56 o 
   0   5  10      547.24      551.76     16.17 o 
   1   5  10       20.77       17.01      5.59 o 
   2   5  10      729.29      677.47     27.00 o 
   3   5  10        8.37        4.10      5.21 o 
   4   5  10      194.58      206.57     19.48 o 
   5   5  10       14.24       10.03      9.83 o 
   6   5  10      218.40      200.08     25.58 o 
   7   5  10       89.78       80.88     15.35 o 
   8   5  10       36.59       33.08     13.82 o 
  -7   6  10        0.39       -3.47      7.18 o 
  -6   6  10        1.85        2.72      7.03 o 
  -5   6  10       52.04       57.01      6.14 o 
  -4   6  10       92.86       76.90      6.57 o 
  -3   6  10       95.16       89.59      8.57 o 
  -2   6  10        4.49       -0.95      4.55 o 
  -1   6  10      113.32      112.75     13.70 o 
   0   6  10        7.23       12.16      5.33 o 
   1   6  10      126.99      116.16      8.82 o 
   2   6  10        3.25        5.68      6.10 o 
   3   6  10       21.02       15.73      5.40 o 
   4   6  10      931.99      920.20     22.68 o 
   5   6  10       20.22       12.79      8.98 o 
   6   6  10        6.91       13.87      5.47 o 
   7   6  10       41.06       39.32      7.80 o 
   8   6  10        3.97        7.26      9.51 o 
  -7   7  10        0.63        7.46      8.01 o 
  -6   7  10        0.26        9.28      8.72 o 
  -5   7  10        1.76        4.46      4.79 o 
  -4   7  10        6.06        9.64      5.08 o 
  -3   7  10       13.09       15.49      5.78 o 
  -2   7  10        1.03        0.10      4.73 o 
  -1   7  10        6.89        5.10      7.54 o 
   0   7  10        6.06        5.17      4.81 o 
   1   7  10       32.30       35.01      8.60 o 
   2   7  10        9.62        3.65      4.91 o 
   3   7  10      109.59       89.07     11.21 o 
   4   7  10      393.49      415.31     16.13 o 
   5   7  10       51.39       47.32      7.56 o 
   6   7  10      297.73      329.75     26.27 o 
   7   7  10        0.47        5.82      5.11 o 
   8   7  10        7.00        7.42      9.47 o 
  -6   8  10       12.91       17.76     10.07 o 
  -5   8  10      167.37      194.12     18.43 o 
  -4   8  10      110.65      116.15      9.92 o 
  -3   8  10       10.69       13.64      5.68 o 
  -2   8  10        9.53        9.52      5.22 o 
  -1   8  10      207.23      229.83     12.37 o 
   0   8  10       85.32       72.86      8.27 o 
   1   8  10      111.74      132.79     12.93 o 
   2   8  10        0.15        1.33      4.89 o 
   3   8  10        8.54        7.03      4.73 o 
   4   8  10        4.65        3.13      4.72 o 
   5   8  10        4.17        5.18      5.05 o 
   6   8  10        9.23       10.98      6.16 o 
   7   8  10       29.56       51.18      8.78 o 
   8   8  10       37.25       33.09     17.74 o 
  -6   9  10       17.97       26.21     11.37 o 
  -5   9  10       11.39        8.72      9.43 o 
  -4   9  10        0.16        9.00      8.64 o 
  -3   9  10       83.81       89.24      9.16 o 
  -2   9  10      300.41      318.13     15.24 o 
  -1   9  10       87.90      112.30     13.10 o 
   0   9  10       24.22       28.04      8.82 o 
   1   9  10        8.20       -1.96      5.39 o 
   2   9  10        1.90       10.28      5.25 o 
   3   9  10        3.48        5.06      5.05 o 
   4   9  10       74.51       61.08      8.36 o 
   5   9  10       27.27       34.02     10.10 o 
   6   9  10        8.64       17.27      6.46 o 
   7   9  10       14.43        9.99      6.46 o 
  -5  10  10        3.95        4.26      9.51 o 
  -4  10  10       58.81       83.01     15.79 o 
  -3  10  10      110.24      124.05     13.83 o 
  -2  10  10        0.00        0.30      4.68 o 
  -1  10  10      155.18      154.60     11.58 o 
   0  10  10       20.27       10.12      9.51 o 
   1  10  10        0.02       -5.18      4.34 o 
   2  10  10        0.14       -3.16      4.71 o 
   3  10  10       12.07        5.77      5.48 o 
   4  10  10       92.23       94.79     10.45 o 
   5  10  10      137.42      120.98     13.22 o 
   6  10  10       22.85       15.89     10.80 o 
   7  10  10        0.57        4.91      6.33 o 
  -4  11  10        5.21       19.97     10.18 o 
  -3  11  10        1.60        3.91      9.99 o 
  -2  11  10       10.17       20.94      6.84 o 
  -1  11  10       76.20       77.39      9.67 o 
   0  11  10        1.14        3.34      5.43 o 
   1  11  10       82.68      102.09     14.31 o 
   2  11  10       15.78       16.04      7.04 o 
   3  11  10       79.43       82.52     10.30 o 
   4  11  10       77.93       86.04     23.39 o 
   5  11  10        4.11       13.59      6.76 o 
   6  11  10        8.57        6.97      6.04 o 
  -3  12  10        0.23        9.12     10.78 o 
  -2  12  10       24.28       26.80     11.64 o 
  -1  12  10        0.07        1.07      5.65 o 
   0  12  10       71.68       84.24     18.16 o 
   1  12  10       16.57       14.23      6.51 o 
   2  12  10       42.34       40.03     13.93 o 
   3  12  10       66.32       80.77     18.87 o 
   4  12  10        0.12       -8.01      5.53 o 
   5  12  10       13.00       24.49      7.75 o 
  -1  13  10        4.07        3.08      9.04 o 
   0  13  10       58.13       66.19     10.44 o 
   1  13  10        0.06       -0.09      5.82 o 
   2  13  10       74.27       59.59     10.35 o 
   3  13  10        8.47        0.14      6.33 o 
   4  13  10       26.00       30.62     13.48 o 
  -4  -6  11        7.72       18.96      7.63 o 
  -3  -6  11        2.16        4.02      6.42 o 
  -2  -6  11        5.21       -1.16     11.19 o 
  -1  -6  11        1.47        5.29      7.58 o 
   0  -6  11       29.87       26.68     10.89 o 
   1  -6  11        6.75        0.24      8.80 o 
   2  -6  11       15.40       16.08     10.16 o 
  -5  -5  11        9.43        4.89      6.37 o 
  -4  -5  11        1.03        1.28      6.32 o 
  -3  -5  11        5.49        3.55      8.03 o 
  -2  -5  11        0.00        9.05      5.86 o 
  -1  -5  11       33.32       30.04      7.56 o 
   0  -5  11       22.64       17.76      9.08 o 
   1  -5  11        0.93       -1.07      7.30 o 
   2  -5  11       20.63       20.49      9.79 o 
   3  -5  11        0.06        3.86      6.13 o 
  -6  -4  11        0.56        0.49      5.47 o 
  -5  -4  11        0.63       -0.51      5.61 o 
  -4  -4  11       57.12       60.34     11.05 o 
  -3  -4  11       76.31       88.20     10.33 o 
  -2  -4  11       38.58       47.17      8.05 o 
  -1  -4  11       93.04       85.48     11.74 o 
   0  -4  11        1.37       -0.88     13.46 o 
   1  -4  11        4.57        3.67      6.99 o 
   2  -4  11        8.50       12.28      7.74 o 
   3  -4  11        0.22       -3.78      4.30 o 
   4  -4  11       25.27       34.57      6.80 o 
   5  -4  11        0.07       -6.71      5.89 o 
  -6  -3  11        0.37        6.59      5.10 o 
  -5  -3  11       15.40       24.95      7.19 o 
  -4  -3  11       10.30       13.33      9.91 o 
  -3  -3  11       35.33       33.80      7.48 o 
  -2  -3  11       30.04       31.06      6.82 o 
  -1  -3  11       71.06       68.89     15.20 o 
   0  -3  11       24.33       22.46      9.61 o 
   1  -3  11       55.75       61.62     11.41 o 
   2  -3  11        4.73       -0.32      4.44 o 
   3  -3  11       44.95       34.79      6.45 o 
   4  -3  11       22.77       21.71      5.69 o 
   5  -3  11       15.26       15.12      6.94 o 
  -7  -2  11        0.00       -7.21      5.07 o 
  -6  -2  11        6.52        2.53      7.78 o 
  -5  -2  11       44.50       30.50      7.49 o 
  -4  -2  11       12.27        9.74      5.25 o 
  -3  -2  11       33.54       16.97     14.11 o 
  -2  -2  11        2.24       -0.31      5.76 o 
  -1  -2  11        5.24        5.89      4.90 o 
   0  -2  11      706.86      747.57     29.68 o 
   1  -2  11       44.89       38.37      6.64 o 
   2  -2  11       28.28       25.20      6.00 o 
   3  -2  11        1.70        3.52      4.75 o 
   4  -2  11        5.30        6.33      4.16 o 
   5  -2  11       12.28       36.96     10.18 o 
   6  -2  11       12.56       -0.82      5.98 o 
  -7  -1  11        1.55        2.38      5.77 o 
  -6  -1  11       29.75       23.51      6.85 o 
  -5  -1  11        0.05       -0.56      5.03 o 
  -4  -1  11        0.03        5.98      4.76 o 
  -3  -1  11       11.26       13.86      7.12 o 
  -2  -1  11       10.49       13.12      5.32 o 
  -1  -1  11       82.41       77.45      7.72 o 
   0  -1  11       84.48       74.77      7.25 o 
   1  -1  11       39.84       32.30      8.08 o 
   2  -1  11       67.84       70.03      7.86 o 
   3  -1  11       41.25       34.95      5.18 o 
   4  -1  11       40.58       31.38      7.36 o 
   5  -1  11       20.39       24.37      6.81 o 
   6  -1  11        0.05       -3.93      5.04 o 
   7  -1  11       25.05       25.63      8.22 o 
  -7   0  11        0.12       -1.54      4.77 o 
  -6   0  11       90.47       96.35     20.66 o 
  -5   0  11       30.78       30.24      6.85 o 
  -4   0  11      191.02      209.06     11.95 o 
  -3   0  11      221.84      240.38     11.98 o 
  -2   0  11      113.09      116.18     13.80 o 
  -1   0  11       49.98       44.46      9.34 o 
   0   0  11       12.71       15.53      4.15 o 
   1   0  11        5.80        6.33      4.51 o 
   2   0  11       86.00       89.15      6.42 o 
   3   0  11        2.09       -0.85      4.49 o 
   4   0  11       34.75       16.21      5.74 o 
   5   0  11        9.73        5.05      5.35 o 
   6   0  11        0.08        0.02      5.32 o 
   7   0  11        0.74       -1.93      8.76 o 
  -7   1  11       18.68       29.26     10.03 o 
  -6   1  11       15.88       10.55      5.40 o 
  -5   1  11      239.16      233.20     12.72 o 
  -4   1  11      525.06      528.59     17.36 o 
  -3   1  11       76.10       65.07      7.41 o 
  -2   1  11        0.98       -0.06      4.10 o 
  -1   1  11      175.32      191.56      8.60 o 
   0   1  11       42.55       47.84      7.86 o 
   1   1  11       64.45       56.26      5.88 o 
   2   1  11       78.59       79.71      6.04 o 
   3   1  11      292.09      288.05     10.43 o 
   4   1  11       30.56       33.03      6.73 o 
   5   1  11       28.17       29.05     10.14 o 
   6   1  11        5.82        1.38      7.74 o 
   7   1  11        5.40        6.32      9.75 o 
  -8   2  11        0.00       -3.07      5.28 o 
  -7   2  11       70.24       68.22      8.97 o 
  -6   2  11       54.29       48.68      7.87 o 
  -5   2  11       15.89       12.38      5.41 o 
  -4   2  11       85.49       87.82      8.30 o 
  -3   2  11       87.35       92.02     14.98 o 
  -2   2  11      318.14      312.62     12.48 o 
  -1   2  11       22.45       19.34      4.19 o 
   0   2  11       27.95       32.47      4.55 o 
   1   2  11      193.60      181.84      7.69 o 
   2   2  11        0.25       -2.61      7.80 o 
   3   2  11      172.12      190.91     13.87 o 
   4   2  11       27.85       36.62      8.33 o 
   5   2  11        0.87       11.21      7.46 o 
   6   2  11       20.37        9.95      8.17 o 
   7   2  11        3.76        1.78      7.34 o 
   8   2  11        4.46       -2.49      9.47 o 
  -7   3  11        0.04        6.26     15.22 o 
  -6   3  11        3.69       11.89      5.63 o 
  -5   3  11       21.54       26.19      5.79 o 
  -4   3  11       12.64       10.05      5.35 o 
  -3   3  11       11.63       10.96      4.97 o 
  -2   3  11        3.48       -1.77      3.59 o 
  -1   3  11      179.67      192.90     17.02 o 
   0   3  11      146.95      160.01      9.74 o 
   1   3  11       17.60       23.23      5.57 o 
   2   3  11      204.57      170.23     19.30 o 
   3   3  11      117.36      124.26      9.37 o 
   4   3  11      150.11      137.75     10.21 o 
   5   3  11       89.88      119.84     16.10 o 
   6   3  11        0.04        8.33      7.62 o 
   7   3  11        0.02       -6.43      7.07 o 
   8   3  11       46.05       44.80     14.68 o 
  -7   4  11        2.25        4.46      5.43 o 
  -6   4  11        0.50        2.78      4.92 o 
  -5   4  11       34.07       34.48      6.15 o 
  -4   4  11       96.08       95.10     12.85 o 
  -3   4  11      159.62      144.79      7.69 o 
  -2   4  11       39.58       37.61      4.99 o 
  -1   4  11      586.99      582.27     25.38 o 
   0   4  11        1.22        4.28      4.30 o 
   1   4  11       86.31      101.83      8.31 o 
   2   4  11      143.02      124.22      8.99 o 
   3   4  11        2.85       -0.42      5.94 o 
   4   4  11      142.85      157.43     10.68 o 
   5   4  11       13.60       15.37      5.57 o 
   6   4  11      201.41      255.46     22.42 o 
   7   4  11        4.22        5.72      9.87 o 
   8   4  11       13.60       27.75     11.88 o 
  -7   5  11       18.71       31.85     10.38 o 
  -6   5  11        7.97       10.53      5.21 o 
  -5   5  11        2.34        4.88      4.69 o 
  -4   5  11      104.77       88.62      7.13 o 
  -3   5  11      104.89      108.52      9.22 o 
  -2   5  11        4.57       -1.45      4.38 o 
  -1   5  11       81.51       93.68     14.62 o 
   0   5  11       62.98       67.91      7.66 o 
   1   5  11      245.00      268.08     27.06 o 
   2   5  11       18.27       12.35      5.13 o 
   3   5  11       55.78       46.62      6.89 o 
   4   5  11      211.57      203.10     11.77 o 
   5   5  11       34.09       31.73      6.38 o 
   6   5  11       67.79       97.41      9.82 o 
   8   5  11       34.58       32.96     12.35 o 
  -7   6  11       38.04       58.69     12.71 o 
  -5   6  11      126.18      120.94     14.17 o 
  -4   6  11        0.56        3.11      4.74 o 
  -3   6  11      202.75      224.55     11.90 o 
  -2   6  11       30.59       44.51      7.03 o 
  -1   6  11        0.97       -5.47      3.65 o 
   0   6  11       10.23       13.29      5.37 o 
   1   6  11       87.79       72.48     13.10 o 
   2   6  11        0.51       -2.36      4.25 o 
   3   6  11        0.28       -1.04      4.26 o 
   4   6  11       74.65       87.40      8.95 o 
   5   6  11        1.09        2.56      6.28 o 
   6   6  11       42.64       50.64      8.23 o 
   7   6  11        3.71        8.76      8.57 o 
   8   6  11       15.34       21.39     11.17 o 
  -5   7  11       49.32       61.89      8.15 o 
  -4   7  11       75.29       97.82      9.43 o 
  -3   7  11      122.63      129.44     10.25 o 
  -2   7  11        0.47       -2.01      4.18 o 
  -1   7  11      483.48      497.05     21.02 o 
   0   7  11       87.74       68.06      7.91 o 
   1   7  11      114.88      106.41     10.54 o 
   2   7  11       49.98       58.07      7.75 o 
   3   7  11      163.36      141.12     24.39 o 
   4   7  11       97.03      106.35     22.46 o 
   5   7  11       14.59        1.04      4.66 o 
   6   7  11       16.76       26.96     13.34 o 
   7   7  11        9.03       13.89      6.13 o 
   8   7  11        5.74        6.63      9.71 o 
  -5   8  11        9.76       13.62      8.80 o 
  -4   8  11       37.64       44.55      7.86 o 
  -3   8  11      172.36      177.85     11.92 o 
  -2   8  11       82.02       89.04      9.34 o 
  -1   8  11       58.29       69.25      8.35 o 
   0   8  11        0.05        1.56      8.92 o 
   1   8  11       25.46       13.64      5.59 o 
   2   8  11       15.03       10.79      7.18 o 
   3   8  11        8.43        3.58      4.70 o 
   4   8  11       14.23       18.02      5.91 o 
   5   8  11        6.32       14.76      6.24 o 
   6   8  11       10.35        4.52      5.26 o 
   7   8  11        0.03        8.82      7.66 o 
  -5   9  11        2.88       18.59      9.95 o 
  -4   9  11       42.82       61.13      8.76 o 
  -3   9  11       13.66       17.85      7.95 o 
  -2   9  11      112.92      126.25     10.69 o 
  -1   9  11      166.78      182.85     12.17 o 
   0   9  11       49.13       40.23      7.63 o 
   1   9  11      361.30      386.81     16.19 o 
   2   9  11       87.63       86.55      9.56 o 
   3   9  11      257.99      275.79     14.36 o 
   4   9  11       69.25       70.68      9.49 o 
   5   9  11        9.38        1.60      5.27 o 
   6   9  11        9.43       -4.63      6.37 o 
   7   9  11        0.82       17.37      6.59 o 
  -5  10  11        4.05        6.24     10.93 o 
  -4  10  11        1.44        8.45      9.39 o 
  -3  10  11        7.52        9.76      6.41 o 
  -2  10  11       58.41       60.70      8.95 o 
  -1  10  11       67.71       60.58      8.85 o 
   0  10  11       58.44       48.71      8.39 o 
   1  10  11      332.46      314.02     15.14 o 
   2  10  11        0.79       -7.63      5.96 o 
   3  10  11       75.06       83.51     10.07 o 
   4  10  11        3.30        2.35      5.71 o 
   5  10  11       18.40       19.08      6.72 o 
   6  10  11        5.89        9.47      6.35 o 
  -4  11  11        2.31        5.57     10.34 o 
  -3  11  11        0.04       15.59     10.30 o 
  -2  11  11        8.89       14.63      6.17 o 
  -1  11  11        0.35        0.53      5.52 o 
   0  11  11       22.58       20.72      6.71 o 
   1  11  11        3.52        5.51      5.87 o 
   2  11  11       85.81       95.94     16.18 o 
   3  11  11       20.48       13.42      6.31 o 
   4  11  11       64.56       66.25      9.82 o 
   5  11  11       71.87       85.81     10.98 o 
   6  11  11        0.07       -3.23      6.05 o 
  -3  12  11        6.58        3.63     10.03 o 
  -2  12  11        1.10        4.38      9.63 o 
  -1  12  11        4.30        8.90      8.15 o 
   0  12  11        3.29       -0.47      5.56 o 
   1  12  11        2.44       11.61      6.57 o 
   2  12  11        7.74       11.67      6.78 o 
   3  12  11        2.45       -1.17     10.34 o 
   4  12  11        7.74        8.94      7.60 o 
   5  12  11        0.96        3.45      6.31 o 
  -1  13  11       12.44       24.66      8.10 o 
   0  13  11        8.24        7.15     11.13 o 
   1  13  11        7.24        8.62      6.87 o 
   2  13  11        1.87        9.74      7.09 o 
   3  13  11        4.48       12.87      7.41 o 
  -1  -6  12       52.50       50.76     13.85 o 
  -4  -5  12        0.16       -4.09      6.82 o 
  -3  -5  12        6.12        5.55      6.58 o 
  -2  -5  12        2.16        6.13     11.82 o 
  -1  -5  12        5.80       16.26      9.12 o 
   0  -5  12        9.69        4.26      8.53 o 
   1  -5  12       51.92       50.72     13.14 o 
   2  -5  12        5.10       11.95     14.41 o 
  -5  -4  12        1.62       -1.36      8.25 o 
  -4  -4  12        1.10       -8.02      5.35 o 
  -3  -4  12        3.42        6.12     10.78 o 
  -2  -4  12        3.60        1.27      5.01 o 
  -1  -4  12        3.05       -0.20      4.82 o 
   0  -4  12       71.64       61.97     12.47 o 
   1  -4  12       19.03        5.68      7.89 o 
   2  -4  12        1.85       -4.70      7.22 o 
   3  -4  12        0.47        0.17      8.59 o 
  -6  -3  12        1.87       -3.61      5.48 o 
  -5  -3  12        8.82        8.70      8.15 o 
  -4  -3  12       14.95        7.93      6.59 o 
  -3  -3  12       19.42       19.22      6.82 o 
  -2  -3  12        1.70        1.16      5.03 o 
  -1  -3  12        5.02        1.08      5.25 o 
   0  -3  12       22.57       40.03     11.49 o 
   1  -3  12       18.37       28.58      9.08 o 
   2  -3  12       17.40       14.60      7.93 o 
   3  -3  12        1.81       -1.85      4.33 o 
   4  -3  12        9.47        5.65      4.91 o 
  -6  -2  12       31.12       38.78      8.65 o 
  -5  -2  12       25.37       18.63      6.93 o 
  -4  -2  12       12.51        7.07      6.01 o 
  -3  -2  12        7.15        4.82      5.44 o 
  -2  -2  12        1.94       -0.40      5.05 o 
  -1  -2  12       83.00       71.14      8.33 o 
   0  -2  12        9.82        2.30      4.82 o 
   1  -2  12       24.91       19.32      7.78 o 
   2  -2  12        5.31        0.62      4.86 o 
   3  -2  12       11.08       11.22      7.08 o 
   4  -2  12        3.75        0.63      4.31 o 
   5  -2  12        0.04        9.09      6.06 o 
  -7  -1  12       13.67       11.39      6.79 o 
  -6  -1  12        8.01       10.39      9.41 o 
  -5  -1  12      106.34       97.08     10.17 o 
  -4  -1  12      360.76      379.16     16.50 o 
  -3  -1  12       47.04       56.16      8.00 o 
  -2  -1  12        6.97        9.78      5.39 o 
  -1  -1  12       35.40       51.62      7.25 o 
   0  -1  12       28.80       34.61     13.87 o 
   1  -1  12      276.65      263.00     11.99 o 
   2  -1  12        9.64        7.26      9.53 o 
   3  -1  12        0.78        4.11      5.14 o 
   4  -1  12        1.80        5.89      5.54 o 
   5  -1  12       14.55        6.41     10.99 o 
   6  -1  12        0.34        9.13      6.80 o 
  -7   0  12       17.37        8.58      8.23 o 
  -6   0  12       16.66       15.68      6.28 o 
  -5   0  12      101.41      109.91     16.54 o 
  -4   0  12      178.81      160.22     11.28 o 
  -3   0  12       10.00       12.84      5.41 o 
  -2   0  12       16.43       27.49      5.92 o 
  -1   0  12        0.00       -0.24      5.68 o 
   0   0  12       82.54       69.70      9.22 o 
   1   0  12        0.30        5.95      3.81 o 
   2   0  12       18.62       21.39      4.40 o 
   3   0  12      124.94      112.27      7.54 o 
   4   0  12        1.28        2.10      9.87 o 
   5   0  12        2.84        4.18      7.22 o 
   6   0  12        4.67        6.63      9.75 o 
  -7   1  12        2.60       11.62      7.34 o 
  -6   1  12        2.31        2.64      5.04 o 
  -5   1  12       16.21       27.14      8.31 o 
  -4   1  12       39.38       35.60      6.92 o 
  -3   1  12       82.20       97.34      8.72 o 
  -2   1  12       42.79       43.63      6.86 o 
  -1   1  12       57.47       77.20     23.47 o 
   0   1  12      406.31      409.45     11.81 o 
   1   1  12       34.63       42.62      5.18 o 
   2   1  12       10.05       10.04      4.01 o 
   3   1  12       14.46        8.08      3.63 o 
   4   1  12      335.27      316.84     21.79 o 
   5   1  12      138.90      131.28     17.41 o 
   6   1  12        0.05        4.78      8.29 o 
   7   1  12       12.86        9.43     10.82 o 
  -7   2  12        9.60       16.30      6.65 o 
  -6   2  12        8.49       16.03      5.88 o 
  -5   2  12        0.48       -1.65      5.43 o 
  -4   2  12       65.21       75.82     25.02 o 
  -3   2  12      159.76      165.87     10.63 o 
  -2   2  12       13.02       17.14      5.66 o 
  -1   2  12       79.24       98.92      6.69 o 
   0   2  12       10.14        8.93      4.46 o 
   1   2  12       35.20       42.69      6.73 o 
   2   2  12       38.00       45.74      6.87 o 
   3   2  12      210.85      221.97     11.91 o 
   4   2  12      365.19      404.82     23.96 o 
   5   2  12      186.08      189.78     19.78 o 
   6   2  12       13.96       15.87     10.10 o 
   7   2  12       23.72       21.08     11.25 o 
  -7   3  12        5.05        7.10      5.26 o 
  -6   3  12       16.97       17.88      6.26 o 
  -5   3  12        0.22       -0.56      4.22 o 
  -4   3  12        0.05       -4.50      4.12 o 
  -3   3  12       53.48       50.85      7.45 o 
  -2   3  12        1.10       -0.13      4.30 o 
  -1   3  12       17.00       16.59      7.60 o 
   0   3  12       10.82        6.99      5.08 o 
   1   3  12        1.65        4.03      4.57 o 
   2   3  12       45.77       43.55      6.74 o 
   3   3  12      148.01      151.72     10.28 o 
   4   3  12      135.75      142.75     10.43 o 
   5   3  12        3.01       -4.58      6.39 o 
   6   3  12       11.19       13.26      9.91 o 
   7   3  12       11.42       27.43     11.60 o 
  -7   4  12       23.16       28.01      7.14 o 
  -6   4  12       11.19        2.63      5.80 o 
  -5   4  12        1.86        2.34      4.40 o 
  -4   4  12       44.03       54.96      7.25 o 
  -3   4  12      121.50      155.40     15.79 o 
  -2   4  12        5.20        1.59      6.24 o 
  -1   4  12       64.92       68.09      7.83 o 
   0   4  12        6.66        3.16      4.64 o 
   1   4  12        2.97        2.16      4.63 o 
   2   4  12        2.49       -1.73      4.23 o 
   3   4  12       10.01        7.92      4.62 o 
   4   4  12        0.09       -0.28      6.93 o 
   5   4  12       17.45       15.87     11.88 o 
   6   4  12        6.52        7.66      8.09 o 
   7   4  12       68.95       51.00     14.72 o 
  -7   5  12        6.28        7.14      8.60 o 
  -6   5  12       68.82       64.69      8.41 o 
  -5   5  12        2.08       -9.00      6.28 o 
  -4   5  12        6.00       11.53      7.46 o 
  -3   5  12      348.09      357.01     14.65 o 
  -2   5  12       91.26      111.21      9.33 o 
  -1   5  12      300.74      300.97     13.15 o 
   0   5  12       74.62       83.89      8.24 o 
   1   5  12       71.15       64.52      7.63 o 
   2   5  12        9.04        7.70      4.76 o 
   3   5  12       43.07       37.05      8.33 o 
   4   5  12        1.19       -0.57      4.17 o 
   5   5  12       23.37       26.29      6.57 o 
   6   5  12        0.17       -3.75      5.92 o 
   7   5  12        0.01        6.59      8.88 o 
  -6   6  12       28.99       18.87      7.97 o 
  -5   6  12       44.97       37.34     11.01 o 
  -4   6  12        2.70       -1.03      6.99 o 
  -3   6  12      162.88      178.32     11.61 o 
  -2   6  12       10.28        8.00      5.48 o 
  -1   6  12      212.74      210.54     11.70 o 
   0   6  12       50.45       46.39      7.12 o 
   1   6  12      167.05      193.80     17.58 o 
   2   6  12       74.40       79.28     10.03 o 
   3   6  12       78.46       57.39      7.99 o 
   4   6  12       18.00       30.32      7.46 o 
   5   6  12       20.89       11.42      8.25 o 
   6   6  12       26.35       14.16     10.20 o 
   7   6  12        8.85       18.47     10.93 o 
  -5   7  12       36.44       29.01      9.99 o 
  -4   7  12       37.87       45.05     10.40 o 
  -3   7  12       17.33       20.42      6.65 o 
  -2   7  12        2.29       -6.21      4.14 o 
  -1   7  12       15.86       15.00      5.76 o 
   0   7  12      127.60      122.19      9.68 o 
   1   7  12      250.63      260.89     19.64 o 
   2   7  12        2.14       10.43      4.88 o 
   3   7  12       53.38       51.89      7.82 o 
   4   7  12        6.73        3.36      4.69 o 
   5   7  12       20.31       28.42      6.95 o 
   6   7  12       64.32       63.81     11.66 o 
   7   7  12        3.80        6.34     12.32 o 
  -5   8  12        1.34       12.32      9.04 o 
  -4   8  12        3.01        2.95      9.22 o 
  -3   8  12        0.72        1.92      5.66 o 
  -2   8  12        2.51       10.33      5.62 o 
  -1   8  12       16.74       17.07      6.75 o 
   0   8  12      146.18      135.20     16.95 o 
   1   8  12      224.39      217.35     18.31 o 
   2   8  12       61.51       59.28      8.12 o 
   3   8  12       84.58       80.42      9.28 o 
   4   8  12        9.10       16.20      8.70 o 
   5   8  12       94.73      116.47     11.20 o 
   6   8  12        8.37        8.53      5.72 o 
   7   8  12       34.46       43.75      8.77 o 
  -5   9  12        1.35        5.05      8.76 o 
  -4   9  12        3.75        2.27      5.96 o 
  -3   9  12        1.04        8.73     10.24 o 
  -2   9  12       34.38       25.59      7.10 o 
  -1   9  12      589.72      560.51     19.37 o 
   0   9  12      376.76      346.75     32.25 o 
   1   9  12      221.51      235.43     13.45 o 
   2   9  12      107.74      110.00     10.59 o 
   3   9  12        2.98        5.39      4.93 o 
   4   9  12       51.61       60.68      9.45 o 
   5   9  12       48.93       58.01     12.43 o 
   6   9  12        4.65        2.06      5.99 o 
  -4  10  12       11.65        2.37     10.38 o 
  -3  10  12        8.78        3.12      6.12 o 
  -2  10  12        2.15       14.79      6.11 o 
  -1  10  12        4.57        2.69      8.23 o 
   0  10  12        0.29       -4.64      4.71 o 
   1  10  12       12.70       13.37      6.16 o 
   2  10  12       22.38       32.98      7.64 o 
   3  10  12       52.72       33.48     18.91 o 
   4  10  12        1.30        3.68      5.87 o 
   5  10  12        0.50       -1.43      5.50 o 
   6  10  12        2.38       10.65      6.75 o 
  -3  11  12        2.60       22.62     10.54 o 
  -2  11  12        0.24        4.56      5.91 o 
  -1  11  12       14.71       15.84      6.83 o 
   0  11  12        3.33        6.78      5.95 o 
   1  11  12        4.08        1.16      5.49 o 
   2  11  12       11.25       11.92     11.23 o 
   3  11  12        1.03        0.36      6.24 o 
   4  11  12        2.93        1.66      6.12 o 
   5  11  12       16.37       14.34      7.66 o 
  -2  12  12       11.44        9.23      7.12 o 
  -1  12  12        0.03       -7.31      4.87 o 
   0  12  12       10.59        6.79     12.16 o 
   1  12  12       28.09       24.40     12.43 o 
   2  12  12        3.76        6.96      6.21 o 
   3  12  12       43.05       36.77      8.68 o 
   4  12  12        1.41        5.22      8.45 o 
   1  13  12        3.43       21.71      8.11 o 
   2  13  12       15.20       22.80     10.95 o 
  -3  -4  13        7.39        7.93      6.96 o 
  -2  -4  13        1.69        0.63      6.30 o 
  -1  -4  13        0.92       -3.57      5.62 o 
   0  -4  13        0.27       -6.47      6.51 o 
   1  -4  13        0.46       -0.59      8.01 o 
   2  -4  13        5.47       12.87      8.17 o 
  -4  -3  13       30.21       19.44      7.89 o 
  -3  -3  13        0.19       -6.35      5.55 o 
  -2  -3  13       48.66       61.64      9.33 o 
  -1  -3  13        0.53        3.98      5.25 o 
   0  -3  13        1.61        2.05      5.57 o 
   1  -3  13        5.51       -6.39      6.28 o 
   2  -3  13        0.34       -4.74      6.20 o 
   3  -3  13        7.12       -2.91      6.02 o 
  -5  -2  13       25.71       36.40      8.20 o 
  -4  -2  13       12.25        4.66      5.75 o 
  -3  -2  13       10.83        7.11      6.00 o 
  -2  -2  13       56.33       65.43     17.68 o 
  -1  -2  13        1.80       -2.52      6.06 o 
   0  -2  13       87.55       80.01      8.88 o 
   1  -2  13       50.74       79.73     12.16 o 
   2  -2  13        4.39       12.59      7.70 o 
   3  -2  13       44.09       42.26      6.52 o 
   4  -2  13        4.06        0.02      4.79 o 
  -6  -1  13        3.81        2.43      6.52 o 
  -5  -1  13       25.48       26.23      7.07 o 
  -4  -1  13        1.17       -1.45     12.73 o 
  -3  -1  13       46.87       52.57      8.38 o 
  -2  -1  13        1.34       -6.50      7.64 o 
  -1  -1  13        6.93        5.39      5.00 o 
   0  -1  13       19.22       18.62      9.61 o 
   1  -1  13        3.38       -0.20      4.10 o 
   2  -1  13       42.26       69.26      8.29 o 
   3  -1  13        3.83       -6.87      4.99 o 
   4  -1  13        0.02       -6.22      5.78 o 
   5  -1  13        9.69       16.38     10.66 o 
  -6   0  13        1.72        5.27      5.73 o 
  -5   0  13       15.04        6.19      5.74 o 
  -4   0  13        8.51        9.11      5.63 o 
  -3   0  13       86.05       87.21      9.21 o 
  -2   0  13        6.26        9.91      4.94 o 
  -1   0  13       48.13       42.14      6.88 o 
   0   0  13        0.04        7.30      5.21 o 
   1   0  13        0.37       -5.15      4.64 o 
   2   0  13        0.12       -1.11      3.56 o 
   3   0  13       97.03       85.77      7.24 o 
   4   0  13      297.25      290.55     21.67 o 
   5   0  13       29.33       26.45     10.66 o 
   6   0  13        4.77        0.59      9.47 o 
  -6   1  13       10.36        8.97      6.04 o 
  -5   1  13        0.18       -4.63      4.74 o 
  -4   1  13       19.50       10.53      5.49 o 
  -3   1  13       93.57       96.62      9.11 o 
  -2   1  13        6.49        1.30      5.84 o 
  -1   1  13       22.23       16.23      5.49 o 
   0   1  13        6.62        4.54      4.16 o 
   1   1  13       21.43       26.58      8.47 o 
   2   1  13        0.72        5.94      4.48 o 
   3   1  13       99.83       77.21     13.34 o 
   4   1  13       99.57       99.39     14.92 o 
   5   1  13        4.21        0.95      7.85 o 
   6   1  13        4.83        9.99     10.07 o 
  -6   2  13        2.58       -3.25      4.60 o 
  -5   2  13       27.72       24.84      7.26 o 
  -4   2  13       48.74       33.42      6.68 o 
  -3   2  13       56.39       71.89      8.33 o 
  -2   2  13        4.88        5.24      4.70 o 
  -1   2  13       86.19       96.51     13.62 o 
   0   2  13       14.67       15.64      5.55 o 
   1   2  13       54.80       52.17      7.18 o 
   2   2  13        0.02        4.14      4.41 o 
   3   2  13       12.28       18.75      5.79 o 
   4   2  13       10.54       -2.13      7.30 o 
   5   2  13        0.40        4.07      6.95 o 
   6   2  13       14.07       29.33     11.80 o 
  -6   3  13        8.27       16.95      7.12 o 
  -5   3  13       30.70       34.55      6.89 o 
  -4   3  13        8.88       11.20      4.80 o 
  -3   3  13       79.87       94.42     13.93 o 
  -2   3  13       16.66       23.05      8.33 o 
  -1   3  13      339.87      332.89     13.70 o 
   0   3  13      126.98      123.51      9.99 o 
   1   3  13       64.86       72.98      8.04 o 
   2   3  13       49.47       41.48      6.93 o 
   3   3  13       67.68       64.86      8.11 o 
   4   3  13        0.20        8.44      5.02 o 
   5   3  13        5.23       -3.12      7.07 o 
   6   3  13        4.25        7.70      9.35 o 
   7   3  13        2.98       16.70     11.25 o 
  -6   4  13        5.93        9.07      5.72 o 
  -5   4  13       21.99        7.18      7.42 o 
  -4   4  13        0.84        1.78      7.07 o 
  -3   4  13        7.77       15.79      8.68 o 
  -2   4  13        0.07       -7.30      6.67 o 
  -1   4  13      153.97      157.35     10.96 o 
   0   4  13       40.13       30.33      6.34 o 
   1   4  13       29.60       24.22      5.87 o 
   2   4  13        0.94        4.73      4.57 o 
   3   4  13      101.68       82.84      8.89 o 
   4   4  13        4.01       14.38      7.50 o 
   5   4  13        8.35       45.12     12.04 o 
   6   4  13       10.29        8.64      8.01 o 
   7   4  13        2.54       -9.24      7.30 o 
  -6   5  13       35.20       35.76      9.91 o 
  -5   5  13       76.03       89.72     14.53 o 
  -4   5  13       48.68       45.43     11.92 o 
  -3   5  13       10.06       18.39      8.92 o 
  -2   5  13       44.24       70.07      8.30 o 
  -1   5  13      168.51      171.44     12.12 o 
   0   5  13       16.24       16.38      5.55 o 
   1   5  13      550.83      560.40     17.99 o 
   2   5  13        0.98       -1.21      4.31 o 
   3   5  13        6.88        6.97      5.25 o 
   4   5  13       11.82        2.06      5.09 o 
   5   5  13       45.54       46.41      8.01 o 
   6   5  13      108.18      125.05     18.28 o 
   7   5  13        4.44      -11.01      7.34 o 
  -6   6  13        7.67       16.85      8.84 o 
  -5   6  13       11.58        7.46      8.84 o 
  -4   6  13      164.69      202.33     18.91 o 
  -3   6  13       24.88       11.84      6.22 o 
  -2   6  13        0.15       -3.37      4.38 o 
  -1   6  13        1.39       -4.55      4.36 o 
   0   6  13       65.91       68.43      8.28 o 
   1   6  13      136.17      109.50     10.24 o 
   2   6  13       94.75       90.44      9.45 o 
   3   6  13      208.81      226.71     28.64 o 
   4   6  13        5.12        9.76      5.50 o 
   5   6  13        8.71        9.73      5.56 o 
   6   6  13        4.35        4.46      5.57 o 
   7   6  13        8.16        3.47      9.63 o 
  -5   7  13        5.53       -5.37      7.66 o 
  -4   7  13       24.89       28.81     10.30 o 
  -3   7  13        0.63       11.32      5.94 o 
  -2   7  13       21.24       19.20      6.06 o 
  -1   7  13      114.09      126.82     10.62 o 
   0   7  13       15.97       10.55      5.79 o 
   1   7  13      169.94      185.62     12.32 o 
   2   7  13       20.97       26.72      6.55 o 
   3   7  13       20.10       14.18      6.59 o 
   4   7  13       94.95       99.89     10.22 o 
   5   7  13      130.60      145.21     12.02 o 
   6   7  13        3.21        1.65      5.30 o 
   7   7  13       50.09       69.83     15.55 o 
  -5   8  13        1.28       -7.54      7.22 o 
  -4   8  13       10.64       13.58      6.75 o 
  -3   8  13       15.92       14.37      6.59 o 
  -2   8  13        0.63        0.12      5.26 o 
  -1   8  13       27.81       24.52      6.91 o 
   0   8  13       13.65        4.23      5.33 o 
   1   8  13        8.84        7.60      8.01 o 
   2   8  13       30.96       18.08      7.62 o 
   3   8  13       25.50       41.97      8.15 o 
   4   8  13       87.88       88.21     10.72 o 
   5   8  13        0.88       -2.13      4.90 o 
   6   8  13       17.50       24.81      7.24 o 
  -4   9  13       77.92       87.43     14.21 o 
  -3   9  13       53.36       57.00     10.60 o 
  -2   9  13       10.39       11.28      6.20 o 
  -1   9  13       71.34       68.50      9.14 o 
   0   9  13       18.96       23.20      6.95 o 
   1   9  13       23.07       22.68      6.91 o 
   2   9  13       32.70       33.70      7.47 o 
   3   9  13        8.85        9.35      5.86 o 
   4   9  13        0.81        3.60      5.41 o 
   5   9  13       15.53        6.79      6.38 o 
   6   9  13        1.69       -2.19      8.19 o 
  -4  10  13       94.17      102.98     17.17 o 
  -3  10  13       28.49       27.46      7.70 o 
  -2  10  13       15.60       24.02      7.48 o 
  -1  10  13        0.95        3.20     11.03 o 
   0  10  13       33.87       40.91     13.76 o 
   1  10  13       15.77       20.70      9.04 o 
   2  10  13       32.86       21.77     15.10 o 
   3  10  13       45.60       53.76      9.00 o 
   4  10  13        0.39        1.21      6.95 o 
   5  10  13       12.65       11.94      6.50 o 
  -3  11  13       50.08       57.70     22.95 o 
  -2  11  13       29.40       33.74      8.20 o 
  -1  11  13        4.17        0.73      5.75 o 
   0  11  13       39.59       45.29      8.92 o 
   1  11  13        0.80       -1.89      5.49 o 
   2  11  13        4.85        6.40      6.29 o 
   3  11  13       40.62       38.26      8.68 o 
   4  11  13       27.89       33.15      8.94 o 
  -1  12  13       34.11       37.70     12.43 o 
   0  12  13        3.85        8.99      6.72 o 
   1  12  13       28.70       46.15      9.69 o 
   2  12  13        4.48        4.30      9.08 o 
   3  12  13        0.83        4.68      6.44 o 
  -3  -3  14       29.12       22.59      7.81 o 
  -2  -3  14       13.06        5.44      6.26 o 
  -1  -3  14        4.34        8.02      5.77 o 
   0  -3  14        0.45        0.16      7.26 o 
   1  -3  14        1.54        9.83      8.72 o 
   2  -3  14       17.89       28.30     10.97 o 
  -4  -2  14        2.57       -0.63      5.67 o 
  -3  -2  14       15.58        8.30      6.69 o 
  -2  -2  14        1.63       -0.53      6.65 o 
  -1  -2  14       96.54       71.08      9.28 o 
   0  -2  14       11.08       11.42      9.79 o 
   1  -2  14       41.87       23.56      9.95 o 
   2  -2  14       17.93       10.14      8.57 o 
   3  -2  14        0.82        3.12      6.06 o 
  -5  -1  14        0.85        2.00      5.39 o 
  -4  -1  14        4.19        2.07      7.14 o 
  -3  -1  14       49.93       65.53      9.57 o 
  -2  -1  14       22.91        7.11      7.03 o 
  -1  -1  14       35.44       29.39     13.34 o 
   0  -1  14        4.17       10.74      5.83 o 
   1  -1  14        0.29        9.18      5.08 o 
   2  -1  14        0.34        7.89      7.38 o 
   3  -1  14       17.73       10.56      4.89 o 
   4  -1  14       10.47        8.84      9.55 o 
  -5   0  14       11.34       13.63      6.48 o 
  -4   0  14       29.11       34.41     11.62 o 
  -3   0  14       58.33       78.89     25.79 o 
  -2   0  14       44.48       60.27      8.82 o 
  -1   0  14        0.37        4.01      5.01 o 
   0   0  14       54.65       48.65      7.09 o 
   1   0  14        0.30        1.89      7.10 o 
   3   0  14        2.35       -4.30      6.12 o 
   4   0  14        1.87        5.84      7.70 o 
   5   0  14        6.88        4.38      7.78 o 
  -5   1  14       39.88       34.45      8.76 o 
  -4   1  14        9.29        3.96      6.20 o 
  -3   1  14       16.47       29.06     10.56 o 
  -2   1  14       58.22       53.81      7.87 o 
  -1   1  14       37.90       36.61      6.77 o 
   0   1  14        1.24        6.51      7.42 o 
   1   1  14        6.55        5.84      6.75 o 
   2   1  14       15.42       22.37      6.26 o 
   3   1  14       43.45       27.59     10.34 o 
   4   1  14        1.25        5.76      8.41 o 
   5   1  14        2.34        3.79      9.04 o 
  -6   2  14        7.17       11.58      6.32 o 
  -5   2  14        3.80        6.77      5.38 o 
  -4   2  14       32.32       33.45      6.76 o 
  -3   2  14       46.06       36.12     10.54 o 
  -2   2  14       14.04        8.68      8.21 o 
  -1   2  14      154.96      194.28     18.24 o 
   0   2  14       37.41       29.41      9.83 o 
   1   2  14       33.16       28.21      6.59 o 
   2   2  14        0.59       -4.87      5.76 o 
   3   2  14        5.72        5.23      6.18 o 
   4   2  14        0.32       -3.00      7.50 o 
   5   2  14        2.28       -4.86      8.29 o 
  -6   3  14       30.97       17.15      8.13 o 
  -5   3  14        2.71        1.82      7.54 o 
  -4   3  14        5.15       16.30      7.82 o 
  -3   3  14       41.46       53.37     12.67 o 
  -2   3  14       11.43        6.28      7.42 o 
  -1   3  14       16.13       18.12      9.12 o 
   0   3  14       20.66       22.51      6.13 o 
   1   3  14      297.17      314.28     14.18 o 
   2   3  14        1.01        3.08      7.38 o 
   3   3  14       51.14       34.61      7.09 o 
   4   3  14       26.37       22.85     10.18 o 
   5   3  14        1.80        4.86      8.37 o 
   6   3  14        9.79        5.17      9.32 o 
  -6   4  14        2.38       14.37     10.14 o 
  -5   4  14        4.72        0.28      6.95 o 
  -4   4  14       10.30       18.87     10.46 o 
  -3   4  14       55.43       61.18     12.75 o 
  -2   4  14       48.13       36.39     10.30 o 
  -1   4  14       68.13       71.09     12.35 o 
   0   4  14       55.87       61.71      8.84 o 
   1   4  14      169.85      190.63     12.04 o 
   2   4  14        1.57       -1.08      3.97 o 
   3   4  14       55.13       65.23     10.28 o 
   4   4  14        0.52        0.52      4.94 o 
   5   4  14       14.57        1.89      8.88 o 
   6   4  14        0.51       -3.99      7.03 o 
  -4   5  14        2.97       -3.47      7.62 o 
  -3   5  14       27.95       35.80     11.01 o 
  -2   5  14       28.00       22.93      9.63 o 
  -1   5  14       26.49       16.89      6.17 o 
   0   5  14       90.65       80.27      8.92 o 
   1   5  14       20.69       12.38      5.33 o 
   2   5  14      101.24       95.35      9.50 o 
   3   5  14       61.50       75.35      9.00 o 
   4   5  14       19.05       12.42      5.89 o 
   5   5  14       17.07       23.65      7.06 o 
   6   5  14       31.42       41.96     12.71 o 
  -5   6  14        0.06       17.56     10.10 o 
  -4   6  14       37.13       41.01     11.88 o 
  -3   6  14        0.68        1.70      7.78 o 
  -2   6  14       17.09        1.25      5.37 o 
  -1   6  14        5.04       -2.75      5.62 o 
   0   6  14        1.10        6.26      7.89 o 
   1   6  14        2.68        2.91      8.60 o 
   2   6  14       15.80       20.20      6.41 o 
   3   6  14        7.95        5.90      5.20 o 
   4   6  14        5.26        8.86      5.86 o 
   5   6  14        7.64       14.98      6.21 o 
   6   6  14        0.11        0.32      7.54 o 
  -5   7  14       12.00       21.83     10.42 o 
  -4   7  14        8.83       19.85     10.07 o 
  -3   7  14        6.86        2.41      8.09 o 
  -2   7  14      181.20      192.30     27.43 o 
  -1   7  14      108.08      120.51     10.59 o 
   0   7  14        0.35       -5.30      4.65 o 
   1   7  14       53.19       62.89      8.80 o 
   2   7  14       60.56       60.49      8.92 o 
   3   7  14        4.71        5.37      5.00 o 
   4   7  14        0.29       -1.63      5.78 o 
   5   7  14       11.13       15.21      6.20 o 
   6   7  14       19.29        7.42      6.54 o 
  -4   8  14       37.68       47.05     12.24 o 
  -3   8  14        0.02       -3.75      5.50 o 
  -2   8  14       25.85       35.26      7.99 o 
  -1   8  14       13.31       17.18      6.80 o 
   0   8  14        0.19        5.82      5.93 o 
   1   8  14        1.57       -2.01     11.05 o 
   2   8  14        3.66       10.04      5.57 o 
   3   8  14       18.39       29.99      7.48 o 
   4   8  14       13.80       18.07      6.58 o 
   5   8  14        8.93       13.24      6.37 o 
   6   8  14        2.74        6.26      6.41 o 
  -4   9  14        0.47        3.58     11.64 o 
  -3   9  14       73.99       73.72     13.01 o 
  -2   9  14       40.47       42.25     12.45 o 
  -1   9  14        0.73       -2.70      7.03 o 
   0   9  14       46.97       73.05      9.76 o 
   1   9  14       50.68       38.92     17.31 o 
   2   9  14       94.52       85.27     13.16 o 
   3   9  14       11.99       18.71      7.27 o 
   4   9  14       33.23       31.95     10.36 o 
   5   9  14       43.39       45.19      9.11 o 
  -3  10  14       60.89       80.91     10.96 o 
  -2  10  14        3.18        3.57      6.62 o 
  -1  10  14       76.18       58.94      9.45 o 
   0  10  14       15.30       17.46      6.98 o 
   1  10  14        1.19        4.43      6.04 o 
   2  10  14       17.31        8.45      8.15 o 
   3  10  14        3.19        4.21      5.85 o 
   4  10  14       93.26       93.85     11.71 o 
   5  10  14       34.06       45.37      9.50 o 
  -2  11  14        5.14       -1.16      6.33 o 
  -1  11  14       19.73       19.37      7.64 o 
   0  11  14        0.53        0.04      5.93 o 
   1  11  14       17.86       28.53      7.86 o 
   2  11  14       10.71        4.85      5.76 o 
   3  11  14       48.12       71.33     10.49 o 
   4  11  14       78.39       75.30     20.05 o 
   1  12  14        0.49        4.96     10.42 o 
  -2  -2  15       38.46       33.24      8.51 o 
  -1  -2  15        0.57        2.41      5.44 o 
   0  -2  15        5.19       -2.21      8.49 o 
   1  -2  15        2.41        1.66      8.80 o 
  -3  -1  15       35.70       21.03     12.73 o 
  -2  -1  15       41.50       30.32      7.52 o 
  -1  -1  15        5.89        0.75      5.36 o 
   0  -1  15       91.82       73.90     10.72 o 
  -4   0  15       11.63       11.68      6.76 o 
  -3   0  15       46.02       56.69      9.04 o 
  -2   0  15       31.39       26.62      7.18 o 
  -1   0  15        9.58       14.49      8.37 o 
   0   0  15        2.77       10.78      7.54 o 
  -4   1  15       59.07       48.64      8.46 o 
  -3   1  15        6.67       10.54      8.72 o 
  -2   1  15        0.17       -4.97      5.57 o 
  -1   1  15       23.39       27.55     10.38 o 
   0   1  15       10.86        5.68      7.93 o 
   1   1  15       12.57        8.37      7.70 o 
   2   1  15       18.24       26.33      9.20 o 
   3   1  15       52.75       31.93     11.68 o 
   4   1  15        3.27       12.12      9.55 o 
  -5   2  15        3.56        2.13      8.45 o 
  -4   2  15       18.63        3.43      8.60 o 
  -3   2  15       17.11       28.30      9.71 o 
  -2   2  15       36.77       36.98     11.37 o 
  -1   2  15        5.11        7.97      8.49 o 
   0   2  15       19.63       28.30     10.03 o 
   1   2  15       47.55       65.88     12.32 o 
   2   2  15       40.26       55.86      8.36 o 
   3   2  15       56.60       62.60     13.46 o 
   4   2  15        1.65        4.11      7.97 o 
  -5   3  15        0.02        8.01      8.60 o 
  -4   3  15        0.89       13.46      8.25 o 
  -3   3  15        0.94       -1.62      7.89 o 
  -2   3  15        0.16        4.50      8.37 o 
  -1   3  15       18.02        7.70      7.42 o 
   0   3  15       29.74       38.92     10.03 o 
   1   3  15       10.33        6.51      7.76 o 
   2   3  15       23.13       26.59      6.79 o 
   3   3  15       30.80       24.43      6.89 o 
   4   3  15       14.16        8.29      9.08 o 
   5   3  15       38.87       44.17     13.50 o 
  -5   4  15       16.04       16.06      8.57 o 
  -4   4  15        2.41       -7.22      7.62 o 
  -3   4  15        0.00       -6.16      7.18 o 
  -2   4  15        8.19        0.51      7.14 o 
  -1   4  15        3.35       -4.30      6.99 o 
   0   4  15        4.96       -6.58      5.82 o 
   1   4  15        4.71       -4.07      4.79 o 
   2   4  15        4.53       11.28      5.58 o 
   3   4  15        3.51        5.66      5.38 o 
   4   4  15        0.15        0.76      5.46 o 
   5   4  15        2.14        5.88      9.28 o 
  -5   5  15        1.15       14.76      8.76 o 
  -4   5  15        2.34       -2.96      7.54 o 
  -3   5  15        0.00       -4.82      7.07 o 
  -2   5  15       91.15       94.85     14.80 o 
  -1   5  15       51.52       45.43     11.60 o 
   0   5  15        0.86       -2.57      4.81 o 
   1   5  15        2.38        5.28      5.34 o 
   2   5  15        4.01       14.65      5.96 o 
   3   5  15        0.20        2.41      9.45 o 
   4   5  15        8.61        9.09      6.31 o 
   5   5  15       11.08       22.38     10.85 o 
  -4   6  15        0.19       -6.39      9.08 o 
  -3   6  15       38.72       44.84     12.71 o 
  -2   6  15      141.23      141.23     17.13 o 
  -1   6  15       71.62       61.68     13.30 o 
   0   6  15       45.49       53.85      8.18 o 
   1   6  15       29.75       33.66      7.38 o 
   2   6  15        0.00       -3.96      8.13 o 
   3   6  15        6.56        1.38     13.72 o 
   4   6  15        3.51        1.80      5.25 o 
   5   6  15        6.52        6.27      8.39 o 
  -4   7  15        7.33       -2.05      9.00 o 
  -3   7  15       25.74       25.06     11.01 o 
  -2   7  15        4.85        5.34      6.59 o 
  -1   7  15       45.03       54.75      9.93 o 
   0   7  15       51.58       58.54      8.72 o 
   1   7  15        3.33        9.50      5.73 o 
   2   7  15       96.82      123.98     11.47 o 
   3   7  15       65.03       76.05     26.37 o 
   4   7  15        5.73        7.53      6.14 o 
   5   7  15        0.55        0.04      6.10 o 
  -4   8  15        0.67       -4.30      8.49 o 
  -3   8  15       26.77       30.16     12.00 o 
  -2   8  15       11.13        9.99      8.59 o 
  -1   8  15        5.18        5.71      5.84 o 
   0   8  15        2.59       -0.26      7.85 o 
   1   8  15       33.63       31.17      7.70 o 
   2   8  15       77.39       82.31     10.42 o 
   3   8  15       13.00       10.64      6.71 o 
   4   8  15       18.43       16.40      6.95 o 
   5   8  15        0.44       -0.40      5.98 o 
  -3   9  15        6.20        8.41      6.97 o 
  -2   9  15       13.05        0.44     11.68 o 
  -1   9  15       71.64       56.63     16.34 o 
   0   9  15       12.96        5.26      5.92 o 
   1   9  15       78.78       82.45     12.26 o 
   2   9  15        4.08        9.14      6.17 o 
   3   9  15       57.89       57.36      9.50 o 
   4   9  15       33.10       34.32      7.95 o 
  -2  10  15       19.58       15.37     10.76 o 
  -1  10  15        8.03        4.22      7.28 o 
   0  10  15       13.42       15.12      7.24 o 
   1  10  15       40.41       33.74      8.86 o 
   2  10  15       15.17        7.64      6.58 o 
   3  10  15        2.38        8.44      6.25 o 
   0  11  15        0.08       -2.89     19.06 o 
   1  11  15        0.28        4.14      6.62 o 
   2  11  15        2.09       15.40      7.24 o 
  -2   0  16        8.68       -5.33      8.53 o 
  -1   0  16        0.45        2.72      7.89 o 
   0   0  16        4.06        8.13      7.85 o 
   1   0  16        9.20        3.71      7.03 o 
  -3   1  16        4.18        4.22      9.12 o 
  -2   1  16       15.06       21.63      9.47 o 
  -1   1  16        0.00        7.62      7.85 o 
   0   1  16       29.56        9.39      9.16 o 
   1   1  16        1.59        1.78      7.74 o 
  -3   2  16        2.00        1.54      6.91 o 
  -2   2  16       15.16       11.09      6.99 o 
  -1   2  16        3.05        4.82      9.12 o 
   0   2  16        1.74       -2.92      6.83 o 
   1   2  16       19.11       19.18      9.43 o 
   2   2  16        3.61        9.00      8.37 o 
   3   2  16       17.18       36.47     11.76 o 
  -4   3  16       16.82       17.76      9.51 o 
  -2   3  16       44.86       74.68     14.64 o 
  -1   3  16       45.86       64.58     14.01 o 
   0   3  16        2.42       -4.30      6.47 o 
   1   3  16       63.86       40.73     11.29 o 
   2   3  16       22.29       28.92      7.34 o 
   3   3  16        4.70        2.49      5.80 o 
   4   3  16        1.15        1.97      9.12 o 
  -4   4  16       17.43       18.99      9.04 o 
  -3   4  16        3.21       15.43      9.47 o 
  -2   4  16        7.01       23.01     10.03 o 
  -1   4  16        1.10       -7.38      6.79 o 
   0   4  16        7.63       13.14      9.20 o 
   1   4  16        7.79        5.79      6.17 o 
   2   4  16        0.03        2.09      5.48 o 
   3   4  16       14.81       15.43      5.99 o 
   4   4  16        3.59      -10.48      6.99 o 
  -4   5  16        1.85       -5.01      7.74 o 
  -3   5  16       32.96       29.01     11.96 o 
  -2   5  16       16.96       10.58      8.96 o 
  -1   5  16       40.70       44.92     11.37 o 
   0   5  16       50.16       45.98     11.80 o 
   1   5  16        5.97       18.78      6.64 o 
   2   5  16        7.17        4.30      9.08 o 
   3   5  16        1.45       -0.04      5.46 o 
   4   5  16       27.50       18.64      6.77 o 
  -3   6  16       10.37       32.45     11.45 o 
  -2   6  16        0.29       -2.49      8.57 o 
  -1   6  16       43.84       34.42     11.49 o 
   0   6  16        9.84        5.19      8.64 o 
   1   6  16       65.34       60.18     11.76 o 
   2   6  16       91.08       69.56     10.44 o 
   3   6  16        7.59        5.48      5.98 o 
   4   6  16        8.36        9.96      7.22 o 
  -3   7  16        0.25       -6.20      7.22 o 
  -2   7  16        1.65        4.30      7.93 o 
  -1   7  16        2.27        0.21      9.14 o 
   0   7  16       12.40        7.52     18.63 o 
   1   7  16       32.98       27.67      7.44 o 
   2   7  16       33.62       33.49     10.66 o 
   3   7  16        0.58       -2.52      5.58 o 
   4   7  16        7.10       16.71      6.65 o 
  -2   8  16       13.67       22.50     10.42 o 
  -1   8  16        1.73        8.60      6.64 o 
   0   8  16        1.44        0.39      9.00 o 
   1   8  16        0.38       -2.15      5.30 o 
   2   8  16        2.42       -5.29      5.49 o 
   3   8  16        3.95       17.47      6.92 o 
  -1   9  16       92.42       78.87     10.68 o 
   0   9  16       51.72       45.55      9.07 o 
   1   9  16       41.46       39.89      8.73 o 
   2   9  16        0.67        4.69      6.05 o 
   3   9  16        1.65        7.13      6.50 o 
   0  10  16        0.71        4.13      7.58 o 
   1  10  16       39.30       22.86      7.81 o 
  -1   2  17        2.44        3.28      8.64 o 
   0   2  17        9.15       11.21      9.87 o 
   1   2  17       12.16       29.68     11.68 o 
  -2   3  17        0.10       -1.26      9.28 o 
  -1   3  17       26.20       27.59     11.41 o 
   0   3  17       31.19       10.93      8.92 o 
   1   3  17        0.00       -6.16      7.14 o 
   2   3  17       48.50       59.05     12.99 o 
  -2   4  17       18.70       17.25     11.01 o 
  -1   4  17       37.27       53.60     13.46 o 
   0   4  17        3.25       -3.91      7.70 o 
   1   4  17        9.53        7.30      8.60 o 
   2   4  17       14.97       27.86      7.79 o 
  -2   5  17       11.74       19.70     10.18 o 
  -1   5  17       41.71       51.91     13.34 o 
   0   5  17        2.22        5.45      8.84 o 
   1   5  17       56.61       52.20     10.52 o 
   2   5  17       18.99        6.55      6.23 o 
  -2   6  17        0.06       -3.16      7.07 o 
  -1   6  17        4.93       16.06      9.83 o 
   0   6  17        0.14        2.88      8.72 o 
   1   6  17        0.47        2.34      6.69 o 
   2   6  17        0.00        7.26      8.49 o 
  -1   7  17        1.89       -7.50      7.66 o 
   0   7  17       26.89       39.41      8.48 o 
   1   7  17        0.26       -8.28      5.52 o 
   2   7  17        2.47       -6.24      5.14 o 
   0   8  17        0.00       -0.22      5.98 o 
   1   8  17        3.45       -2.26      6.01 o 
                                                 
